# Supplementary material for: Endogenous fluctuations of OCT4 and SOX2 bias pluripotent cell fate decisions
Source: Mol Syst Biol. 2019 Sep 25;15(9):e9002. doi: 10.15252/msb.20199002 (PMC6759502; doi:10.15252/msb.20199002)
Supplement: Supplementary file 2 — Table EV1 [file MSB-15-e9002-s002.xlsx]

## Sheet: Sheet1
Table EV1: Protein half-lives for SOX2-SNAP and OCT4-HALO in hours in single SBROS cells
SOX2 half-life	OCT4 half-life
7.66	8.63
7.44	6.41
9.69	8.29
7.7	7.17
7.07	7.07
7.65	7.64
8.61	7.39
7.6	7.59
9.45	10.6
9.55	8.88
9.63	5.36
8.12	9.68
7.66	7.29
6.67	8.13
9.82	7.22
8.37	9.52
7.18	8.27
8.8	7.12
6.7	7.35
7.27	5.72
