# Supplementary material for: Endogenous fluctuations of OCT4 and SOX2 bias pluripotent cell fate decisions
Source: Mol Syst Biol. 2019 Sep 25;15(9):e9002. doi: 10.15252/msb.20199002 (PMC6759502; doi:10.15252/msb.20199002)
Supplement: Supplementary file 3 — Table EV2 [file MSB-15-e9002-s003.xlsx]

## Sheet: Sheet1
Table EV2: Cell cycle times of the different cell lines in hours
WT	SBROS	SNSF
14.03	14.24	17.96
15.45	15.7	18.93
16.38	14.67	16.76
19.73	16.17	16.59
17.04	14.13	16.73
16.42	14.99	16.39
	15.45
	16.82
