# Supplementary material for: Endogenous fluctuations of OCT4 and SOX2 bias pluripotent cell fate decisions
Source: Mol Syst Biol. 2019 Sep 25;15(9):e9002. doi: 10.15252/msb.20199002 (PMC6759502; doi:10.15252/msb.20199002)
Supplement: Supplementary file 4 — Table EV3 [file MSB-15-e9002-s004.xlsx]

## Sheet: Sheet1
Table EV3: 2^(-ddCt) values from QPCR of pluripotency markers normalized to Rps9 and to the average of each gene in CGR8
	Esrrb	Klf4	Nanog	OCT4	Sox2	Zfp42
CGR8	1.10568	0.99228	0.81426	1.09209	0.980205	0.867919
CGR8	0.982727	1.1315	0.954771	0.966901	1.07531	0.977301
CGR8	0.911597	0.87622	1.23097	0.941014	0.944487	1.15478
E14	0.869469	1.25424	0.958801	1.21997	1.16745	0.804235
E14	0.827796	0.982015	0.668648	0.96174	1.13125	0.507375
E14	0.821141	0.93133	0.657398	0.796152	1.18562	0.527888
SBR	0.9216	1.51245	0.972263	1.30927	1.21144	0.545298
SBR	0.863537	0.989067	0.658817	0.827631	1.11713	0.559225
SBR	0.808182	0.729318	0.754806	1.28074	1.11894	0.54437
SBROS	0.828742	1.10692	1.07565	0.66478	1.47205	0.501461
SBROS	0.847296	1.51614	0.861422	0.97721	1.34772	0.614822
SBROS	0.785902	1.17655	0.866252	0.862242	1.30055	0.512233
SNSF	0.940889	0.958221	0.723329	0.872455	0.699279	0.482164
SNSF	0.835034	0.962268	0.944346	0.893359	0.624874	0.549073
SNSF	0.758291	0.679864	0.742479	0.741357	0.995474	0.49669
