# Supplementary material for: Endogenous fluctuations of OCT4 and SOX2 bias pluripotent cell fate decisions
Source: Mol Syst Biol. 2019 Sep 25;15(9):e9002. doi: 10.15252/msb.20199002 (PMC6759502; doi:10.15252/msb.20199002)
Supplement: Supplementary file 5 — Table EV4 [file MSB-15-e9002-s005.xlsx]

## Sheet: Sheet1
Table EV4: Ratio of number of colonies with/without dox in the ZHBTc4 cell line upon overexpression of YPet-OCT4 and OCT4-HALO
WT	YPet-OCT4	OCT4-HALO
0.0175439	1.15789	0.79564
0.0434783	1.43478	0.717514
0.0173913	0.843478	0.858521
