# Supplementary material for: Endogenous fluctuations of OCT4 and SOX2 bias pluripotent cell fate decisions
Source: Mol Syst Biol. 2019 Sep 25;15(9):e9002. doi: 10.15252/msb.20199002 (PMC6759502; doi:10.15252/msb.20199002)
Supplement: Supplementary file 6 — Table EV5 [file MSB-15-e9002-s006.xlsx]

## Sheet: Sheet1
Table EV5: Ratio of dome-shaped to total number of colonies in the 2TS22C cell line upon expression of YPet-SOX2 and addition of DOX
WT	WT +dox	YPet-SOX2	YPet-SOX2 +dox
0.907895	0	0.967391	0.765152
0.835821	0	0.966667	0.798507
0.888889	0.027027	0.98	0.857143
