# Supplementary material for: Endogenous fluctuations of OCT4 and SOX2 bias pluripotent cell fate decisions
Source: Mol Syst Biol. 2019 Sep 25;15(9):e9002. doi: 10.15252/msb.20199002 (PMC6759502; doi:10.15252/msb.20199002)
Supplement: Supplementary file 7 — Table EV6 [file MSB-15-e9002-s007.xlsx]

## Sheet: Sheet1
Table EV6: 2^(-ddCt) values for Sox2 and Oct4 mRNA upon YPet-SOX2-delDBD or Ypet-SOX2 overexpression. Normalized to Rps9 and to time zero for each replicate
YPet-Sox2-delDBD			YPet-SOX2
time	Oct4	Sox2	time	Oct4	Sox2
0	1	1	0	1	1
0	1	1	0	1	1
0	1	1	0	1	1
2	1.07	0.88	2	0.96	0.58
2	0.92	1.13	2	1.6	0.72
2	0.71	0.59	2	1.09	0.96
6	1.12	0.62	6	0.84	0.26
6	0.92	1	6	1.28	0.19
6	0.67	0.62	6	0.83	0.23
