# Supplementary material for: Endogenous fluctuations of OCT4 and SOX2 bias pluripotent cell fate decisions
Source: Mol Syst Biol. 2019 Sep 25;15(9):e9002. doi: 10.15252/msb.20199002 (PMC6759502; doi:10.15252/msb.20199002)
Supplement: Supplementary file 8 — Table EV7 [file MSB-15-e9002-s008.xlsx]

## Sheet: Sheet1
Table EV7: OCT4-HALO half-lives in hours upon SOX2-SNAP overexpression in single SBROS cells
no DOX	500 DOX
5.58558	10.7731
4.3561	10.1191
4.04146	6.80813
4.38932	5.34612
3.78923	3.88649
3.83456	4.93234
3.65225	14.4748
5.66444	2.94766
4.70094	8.41896
3.70192	3.78545
4.2481	4.63495
4.53008	6.51818
5.7388	5.51736
6.24204	4.6838
5.12306	10.9653
4.46605	5.6663
5.16687	6.04061
3.88058	6.15213
3.12489	6.31972
5.52958	8.19321
