# Supplementary material for: Endogenous fluctuations of OCT4 and SOX2 bias pluripotent cell fate decisions
Source: Mol Syst Biol. 2019 Sep 25;15(9):e9002. doi: 10.15252/msb.20199002 (PMC6759502; doi:10.15252/msb.20199002)
Supplement: Supplementary file 9 — Table EV8 [file MSB-15-e9002-s009.xlsx]

## Sheet: Sheet1
Table EV8: OCT4 half-lives in hours upon YPet-SOX2-delDBD overexpression in single SBROS cells
no DOX	500 DOX
5.4079	6.3783
10.2001	4.27603
9.73466	5.06549
7.57291	4.71294
9.26183	8.76729
4.41513	10.9407
6.20351	5.89566
6.65112	9.33368
6.64238	11.3702
6.31027	6.10114
10.054	6.90156
5.31502	5.52242
9.29892	6.49619
11.7805	5.80273
7.11466	4.6099
6.46367	3.40764
7.14086	3.83648
6.42516	4.47466
7.8468	4.64945
7.1722	4.85876
