# Supplementary material for: Endogenous fluctuations of OCT4 and SOX2 bias pluripotent cell fate decisions
Source: Mol Syst Biol. 2019 Sep 25;15(9):e9002. doi: 10.15252/msb.20199002 (PMC6759502; doi:10.15252/msb.20199002)
Supplement: Supplementary file 10 — Table EV9 [file MSB-15-e9002-s010.xlsx]

## Sheet: Sheet1
Table EV9: Mean fluorescence intensity of SOX2-SNAP (stained with SiR-647) and OCT4-HALO (stained with TMR dye) upon initial sorting and after 8 hours in N2B27 or N2B27+2i+LIF. n represents the number of cells analysed
	SOX2 high			SOX2 low			OCT4 high			OCT4 low
Initial		SOX2	OCT4		SOX2	OCT4		SOX2	OCT4		SOX2	OCT4
1		4024	271		2340	200		3268	328		3222	159
2		4716	516		2947	509		3771	657		3723	385
3		5312	360		3000	354		4283	481		4240	242
4		2904	363		1488	416		2476	553		2488	213
	SOX2 high			SOX2 low			OCT4 high			OCT4 low
8h N2B27+2iLIF	n	SOX2	OCT4	n	SOX2	OCT4	n	SOX2	OCT4	n	SOX2	OCT4
1	4017	18570	10677	1764	12437	6769	3014	17800	11809	1251	14752	6425
2	1171	37134	22004	967	32140	20656	720	37848	21981	533	34152	19830
3	522	38511	17281	3155	29544	15502	2076	35557	20283	1211	36378	21418
4	3186	8376	11430	2458	5589	12097	1394	6160	12462	4788	7514	8435
	SOX2 high			SOX2 low			OCT4 high			OCT4 low
8h N2B27	n	SOX2	OCT4	n	SOX2	OCT4	n	SOX2	OCT4	n	SOX2	OCT4
1	5371	19255	10649	2224	12433	6782	2077	18107	12575	2039	14777	7247
2	1529	39463	21126	936	27365	18453	1260	31363	19771	567	37070	18334
3	567	34713	15074	2650	25516	15642	1644	32022	18668	1312	31604	15006
4	845	7714	12914	2021	5275	12232	1171	5698	13029	3549	7100	9614
