# Supplementary material for: Endogenous fluctuations of OCT4 and SOX2 bias pluripotent cell fate decisions
Source: Mol Syst Biol. 2019 Sep 25;15(9):e9002. doi: 10.15252/msb.20199002 (PMC6759502; doi:10.15252/msb.20199002)
Supplement: Supplementary file 11 — Table EV10 [file MSB-15-e9002-s011.xlsx]

## Sheet: TablePVAL
Table EV10: p-values calculated using two-sided t-test with unequal variance between SOX1-negative cells and cells turning SOX1-positive in the next cell cycle at each time point
Cell cycle [%]	p-value
0	0.000604382
1.78571	0.0124937
3.57143	0.0182089
5.35714	0.0113418
7.14286	0.0283312
8.92857	0.0397834
10.7143	0.069572
12.5	0.0895855
14.2857	0.181984
16.0714	0.191307
17.8571	0.218612
19.6429	0.242589
21.4286	0.0975342
23.2143	0.0884075
25	0.234036
26.7857	0.402604
28.5714	0.492633
30.3571	0.758694
32.1429	0.607412
33.9286	0.694906
35.7143	0.793081
37.5	0.946997
39.2857	0.931989
41.0714	0.959648
42.8571	0.897929
44.6429	0.882972
46.4286	0.949501
48.2143	0.706224
50	0.749743
51.7857	0.705208
53.5714	0.807476
55.3571	0.924144
57.1429	0.825404
58.9286	0.767067
60.7143	0.570149
62.5	0.710373
64.2857	0.894419
66.0714	0.912103
67.8571	0.722061
69.6429	0.707957
71.4286	0.437884
73.2143	0.461431
75	0.472318
76.7857	0.446294
78.5714	0.23744
80.3571	0.294313
82.1429	0.189325
83.9286	0.247604
85.7143	0.274143
87.5	0.356092
89.2857	0.406804
91.0714	0.397796
92.8571	0.212395
94.6429	0.0870982
96.4286	0.0633223
98.2143	0.0110296
100	0.0689098
