# Supplementary material for: Endogenous fluctuations of OCT4 and SOX2 bias pluripotent cell fate decisions
Source: Mol Syst Biol. 2019 Sep 25;15(9):e9002. doi: 10.15252/msb.20199002 (PMC6759502; doi:10.15252/msb.20199002)
Supplement: Supplementary file 12 — Table EV11 [file MSB-15-e9002-s012.xlsx]

## Sheet: FC_combined
Table EV11: Percentage of cells in the different populations after sorting for cells in G1 or S and different OCT4/SOX2 levels, followed by differentiation under different conditions
Sorted	Percentage	Population	Replicate	Protocol	CC_phase
SOX2_Low	76.85	BRA	1	N2B27	G1
SOX2_Med	72.75	BRA	1	N2B27	G1
SOX2_High	64.85	BRA	1	N2B27	G1
SOX2_Low	10.09	SOX1	1	N2B27	G1
SOX2_Med	13.2	SOX1	1	N2B27	G1
SOX2_High	16.25	SOX1	1	N2B27	G1
SOX2_Low	86.75	BRA	2	N2B27	G1
SOX2_Med	79.8	BRA	2	N2B27	G1
SOX2_High	68.75	BRA	2	N2B27	G1
SOX2_Low	0.4	SOX1	2	N2B27	G1
SOX2_Med	0.89	SOX1	2	N2B27	G1
SOX2_High	1.53	SOX1	2	N2B27	G1
SOX2_Low	77.9	BRA	3	N2B27	G1
SOX2_Med	76.45	BRA	3	N2B27	G1
SOX2_High	76.2	BRA	3	N2B27	G1
SOX2_Low	6.36	SOX1	3	N2B27	G1
SOX2_Med	7.52	SOX1	3	N2B27	G1
SOX2_High	7.71	SOX1	3	N2B27	G1
SOX2_Low	87.5	BRA	4	N2B27	G1
SOX2_Med	86.9	BRA	4	N2B27	G1
SOX2_High	83.6	BRA	4	N2B27	G1
SOX2_Low	1.93	SOX1	4	N2B27	G1
SOX2_Med	3.63	SOX1	4	N2B27	G1
SOX2_High	4.37	SOX1	4	N2B27	G1
SOX2_Low	6.72	BRA	5	N2B27	G1
SOX2_High	5.62	BRA	5	N2B27	G1
SOX2_Low	9.07	SOX1	5	N2B27	G1
SOX2_High	11.3	SOX1	5	N2B27	G1
OCT4_Low	1.22	BRA	1	N2B27	G1
OCT4_High	3.34	BRA	1	N2B27	G1
OCT4_Low	3.19	SOX1	1	N2B27	G1
OCT4_High	7.18	SOX1	1	N2B27	G1
OCT4_Low	1.13	BRA	2	N2B27	G1
OCT4_High	12.5	BRA	2	N2B27	G1
OCT4_Low	3.51	SOX1	2	N2B27	G1
OCT4_High	23.15	SOX1	2	N2B27	G1
OCT4_Low	0.85	BRA	3	N2B27	G1
OCT4_High	16.01	BRA	3	N2B27	G1
OCT4_Low	0.72	SOX1	3	N2B27	G1
OCT4_High	16.6	SOX1	3	N2B27	G1
OCT4_Low	0.62	BRA	4	N2B27	G1
OCT4_High	0.72	BRA	4	N2B27	G1
OCT4_Low	10.55	SOX1	4	N2B27	G1
OCT4_High	22.65	SOX1	4	N2B27	G1
SHOH	25.5	BRA	1	N2B27	G1
SHOL	25.8	BRA	1	N2B27	G1
SLOH	20.5	BRA	1	N2B27	G1
SLOL	7.63	BRA	1	N2B27	G1
SHOH	12.1	SOX1	1	N2B27	G1
SHOL	6.59	SOX1	1	N2B27	G1
SLOH	11.8	SOX1	1	N2B27	G1
SLOL	3.51	SOX1	1	N2B27	G1
SHOH	2.905	BRA	2	N2B27	G1
SHOL	0.65	BRA	2	N2B27	G1
SLOH	0.53	BRA	2	N2B27	G1
SLOL	0	BRA	2	N2B27	G1
SHOH	6.69	SOX1	2	N2B27	G1
SHOL	2.1	SOX1	2	N2B27	G1
SLOH	4.09	SOX1	2	N2B27	G1
SLOL	3.74	SOX1	2	N2B27	G1
SHOH	9.675	BRA	3	N2B27	G1
SHOL	0.895	BRA	3	N2B27	G1
SLOH	12.4	BRA	3	N2B27	G1
SLOL	0.42	BRA	3	N2B27	G1
SHOH	19.15	SOX1	3	N2B27	G1
SHOL	3.08	SOX1	3	N2B27	G1
SLOH	13.95	SOX1	3	N2B27	G1
SLOL	1.05	SOX1	3	N2B27	G1
SHOH	11.115	BRA	4	N2B27	G1
SHOL	3.52	BRA	4	N2B27	G1
SLOH	17.34	BRA	4	N2B27	G1
SLOL	2.95	BRA	4	N2B27	G1
SHOH	16.45	SOX1	4	N2B27	G1
SHOL	4.49	SOX1	4	N2B27	G1
SLOH	9.24	SOX1	4	N2B27	G1
SLOL	2.935	SOX1	4	N2B27	G1
SHOH	0.5375	BRA	5	N2B27	G1
SHOL	0.084	BRA	5	N2B27	G1
SLOH	1.11	BRA	5	N2B27	G1
SLOL	0.165	BRA	5	N2B27	G1
SHOH	25.55	SOX1	5	N2B27	G1
SHOL	12.7	SOX1	5	N2B27	G1
SLOH	18.25	SOX1	5	N2B27	G1
SLOL	5.145	SOX1	5	N2B27	G1
SHOH	4.17	BRA	1	N2B27	S
SHOL	5.15	BRA	1	N2B27	S
SLOH	7.75	BRA	1	N2B27	S
SLOL	7.79	BRA	1	N2B27	S
SHOH	37.2	SOX1	1	N2B27	S
SHOL	21.8	SOX1	1	N2B27	S
SLOH	27.5	SOX1	1	N2B27	S
SLOL	19.7	SOX1	1	N2B27	S
SHOH	0.62	BRA	2	N2B27	S
SHOL	0.61	BRA	2	N2B27	S
SLOH	1.56	BRA	2	N2B27	S
SLOL	1.46	BRA	2	N2B27	S
SHOH	19	SOX1	2	N2B27	S
SHOL	19.4	SOX1	2	N2B27	S
SLOH	26.9	SOX1	2	N2B27	S
SLOL	24.9	SOX1	2	N2B27	S
SHOH	0.43	BRA	3	N2B27	S
SHOL	0.455	BRA	3	N2B27	S
SLOH	2.705	BRA	3	N2B27	S
SLOL	1.34	BRA	3	N2B27	S
SHOH	26.1	SOX1	3	N2B27	S
SHOL	17.65	SOX1	3	N2B27	S
SLOH	29.15	SOX1	3	N2B27	S
SLOL	13.8	SOX1	3	N2B27	S
SHOH	16.9	BRA	4	N2B27	S
SHOL	3.75	BRA	4	N2B27	S
SLOH	3.34	BRA	4	N2B27	S
SLOL	9.84	BRA	4	N2B27	S
SHOH	15.4	SOX1	4	N2B27	S
SHOL	5.84	SOX1	4	N2B27	S
SLOH	9.67	SOX1	4	N2B27	S
SLOL	15.3	SOX1	4	N2B27	S
SHOH	13.45	BRA	5	N2B27	S
SHOL	13.8	BRA	5	N2B27	S
SLOH	22.3	BRA	5	N2B27	S
SLOL	20.4	BRA	5	N2B27	S
SHOH	9.745	SOX1	5	N2B27	S
SHOL	7.57	SOX1	5	N2B27	S
SLOH	11.5	SOX1	5	N2B27	S
SLOL	9.29	SOX1	5	N2B27	S
SHOH	12	BRA	1	N2B27+CHIR	G1
SHOL	18.4	BRA	1	N2B27+CHIR	G1
SLOH	7.1	BRA	1	N2B27+CHIR	G1
SLOL	9.45	BRA	1	N2B27+CHIR	G1
SHOH	0.52	SOX1	1	N2B27+CHIR	G1
SHOL	0.3	SOX1	1	N2B27+CHIR	G1
SLOH	0.25	SOX1	1	N2B27+CHIR	G1
SLOL	0.55	SOX1	1	N2B27+CHIR	G1
SHOH	4.46	BRA	2	N2B27+CHIR	G1
SHOL	37.3	BRA	2	N2B27+CHIR	G1
SLOH	4.69	BRA	2	N2B27+CHIR	G1
SLOL	22.2	BRA	2	N2B27+CHIR	G1
SHOH	0.48	SOX1	2	N2B27+CHIR	G1
SHOL	0.095	SOX1	2	N2B27+CHIR	G1
SLOH	0.35	SOX1	2	N2B27+CHIR	G1
SLOL	0.22	SOX1	2	N2B27+CHIR	G1
SHOH	4.9	BRA	3	N2B27+CHIR	G1
SHOL	5.09	BRA	3	N2B27+CHIR	G1
SLOH	7.48	BRA	3	N2B27+CHIR	G1
SLOL	3.41	BRA	3	N2B27+CHIR	G1
SHOH	0.11	SOX1	3	N2B27+CHIR	G1
SHOL	0.19	SOX1	3	N2B27+CHIR	G1
SLOH	0.1	SOX1	3	N2B27+CHIR	G1
SLOL	0.075	SOX1	3	N2B27+CHIR	G1
SHOH	10	BRA	4	N2B27+CHIR	G1
SHOL	11.3	BRA	4	N2B27+CHIR	G1
SLOH	6.47	BRA	4	N2B27+CHIR	G1
SLOL	8.9	BRA	4	N2B27+CHIR	G1
SHOH	0.13	SOX1	4	N2B27+CHIR	G1
SHOL	0.073	SOX1	4	N2B27+CHIR	G1
SLOH	0.14	SOX1	4	N2B27+CHIR	G1
SLOL	0.12	SOX1	4	N2B27+CHIR	G1
SHOH	1.07	BRA	5	N2B27+CHIR	G1
SHOL	2.25	BRA	5	N2B27+CHIR	G1
SLOH	0.9	BRA	5	N2B27+CHIR	G1
SLOL	8.66	BRA	5	N2B27+CHIR	G1
SHOH	0.55	SOX1	5	N2B27+CHIR	G1
SHOL	1.28	SOX1	5	N2B27+CHIR	G1
SLOH	0.74	SOX1	5	N2B27+CHIR	G1
SLOL	0.68	SOX1	5	N2B27+CHIR	G1
SHOH	1.59	BRA	6	N2B27+CHIR	G1
SHOL	2.12	BRA	6	N2B27+CHIR	G1
SLOH	1.83	BRA	6	N2B27+CHIR	G1
SLOL	3.52	BRA	6	N2B27+CHIR	G1
SHOH	0.053	SOX1	6	N2B27+CHIR	G1
SHOL	0.15	SOX1	6	N2B27+CHIR	G1
SLOH	0.14	SOX1	6	N2B27+CHIR	G1
SLOL	0.22	SOX1	6	N2B27+CHIR	G1
SHOH	15.7	BRA	7	N2B27+CHIR	G1
SHOL	15	BRA	7	N2B27+CHIR	G1
SLOH	11.2	BRA	7	N2B27+CHIR	G1
SLOL	7.64	BRA	7	N2B27+CHIR	G1
SHOH	0.00959	SOX1	7	N2B27+CHIR	G1
SHOL	0.048	SOX1	7	N2B27+CHIR	G1
SLOH	0.12	SOX1	7	N2B27+CHIR	G1
SLOL	0.065	SOX1	7	N2B27+CHIR	G1
SHOH	26.7	SOX1	1	N2B27+SB+bFGF	G1
SHOH	0.18	BRA	1	N2B27+SB+bFGF	G1
SHOL	20.7	SOX1	1	N2B27+SB+bFGF	G1
SHOL	0.09	BRA	1	N2B27+SB+bFGF	G1
SLOH	26	SOX1	1	N2B27+SB+bFGF	G1
SLOH	2.22	BRA	1	N2B27+SB+bFGF	G1
SLOL	21.1	SOX1	1	N2B27+SB+bFGF	G1
SLOL	0.28	BRA	1	N2B27+SB+bFGF	G1
SHOH	28.3	SOX1	2	N2B27+SB+bFGF	G1
SHOH	0.2	BRA	2	N2B27+SB+bFGF	G1
SHOL	21.3	SOX1	2	N2B27+SB+bFGF	G1
SHOL	0.54	BRA	2	N2B27+SB+bFGF	G1
SLOH	29.6	SOX1	2	N2B27+SB+bFGF	G1
SLOH	1.21	BRA	2	N2B27+SB+bFGF	G1
SLOL	28.9	SOX1	2	N2B27+SB+bFGF	G1
SLOL	3.21	BRA	2	N2B27+SB+bFGF	G1
SHOH	12.1	SOX1	3	N2B27+SB+bFGF	G1
SHOH	0.29	BRA	3	N2B27+SB+bFGF	G1
SHOL	11.8	SOX1	3	N2B27+SB+bFGF	G1
SHOL	0.49	BRA	3	N2B27+SB+bFGF	G1
SLOH	14	SOX1	3	N2B27+SB+bFGF	G1
SLOH	0.64	BRA	3	N2B27+SB+bFGF	G1
SLOL	12.7	SOX1	3	N2B27+SB+bFGF	G1
SLOL	0.64	BRA	3	N2B27+SB+bFGF	G1
SHOH	13.7	SOX1	4	N2B27+SB+bFGF	G1
SHOH	0.25	BRA	4	N2B27+SB+bFGF	G1
SHOL	12.5	SOX1	4	N2B27+SB+bFGF	G1
SHOL	0.19	BRA	4	N2B27+SB+bFGF	G1
SLOH	13.9	SOX1	4	N2B27+SB+bFGF	G1
SLOH	0.38	BRA	4	N2B27+SB+bFGF	G1
SLOL	12.8	SOX1	4	N2B27+SB+bFGF	G1
SLOL	0.77	BRA	4	N2B27+SB+bFGF	G1
SHOH	15.6	SOX1	5	N2B27+SB+bFGF	G1
SHOH	0.41	BRA	5	N2B27+SB+bFGF	G1
SHOL	19.5	SOX1	5	N2B27+SB+bFGF	G1
SHOL	0.21	BRA	5	N2B27+SB+bFGF	G1
SLOH	17.9	SOX1	5	N2B27+SB+bFGF	G1
SLOH	0.85	BRA	5	N2B27+SB+bFGF	G1
SLOL	17.1	SOX1	5	N2B27+SB+bFGF	G1
SLOL	0.67	BRA	5	N2B27+SB+bFGF	G1
SHOH	10.8	SOX1	6	N2B27+SB+bFGF	G1
SHOH	0.12	BRA	6	N2B27+SB+bFGF	G1
SHOL	12.4	SOX1	6	N2B27+SB+bFGF	G1
SHOL	0.14	BRA	6	N2B27+SB+bFGF	G1
SLOH	12.5	SOX1	6	N2B27+SB+bFGF	G1
SLOH	0.13	BRA	6	N2B27+SB+bFGF	G1
SLOL	12.6	SOX1	6	N2B27+SB+bFGF	G1
SLOL	0.34	BRA	6	N2B27+SB+bFGF	G1
SHOH	14.1	SOX1	7	N2B27+SB+bFGF	G1
SHOH	0.045	BRA	7	N2B27+SB+bFGF	G1
SHOL	11.1	SOX1	7	N2B27+SB+bFGF	G1
SHOL	0.12	BRA	7	N2B27+SB+bFGF	G1
SLOH	13.2	SOX1	7	N2B27+SB+bFGF	G1
SLOH	0.011	BRA	7	N2B27+SB+bFGF	G1
SLOL	16	SOX1	7	N2B27+SB+bFGF	G1
SLOL	0.42	BRA	7	N2B27+SB+bFGF	G1
