# Supplementary material for: Endogenous fluctuations of OCT4 and SOX2 bias pluripotent cell fate decisions
Source: Mol Syst Biol. 2019 Sep 25;15(9):e9002. doi: 10.15252/msb.20199002 (PMC6759502; doi:10.15252/msb.20199002)
Supplement: Supplementary file 13 — Table EV12 [file MSB-15-e9002-s013.xlsx]

## Sheet: Sheet1
Table EV12: Percentage of cells normalized to the average in each replicate in the different populations after overexpression of OCT4 for 12 hours or not and sorting for cells in G1 and differentiation
SOX1		BRA
no DOX	100 DOX	no DOX	100 DOX
1.02	0.98	1.47	0.53
1.1	0.9	0.34	1.66
1.11	0.89	0.68	1.32
0.98	1.02	0.16	1.84
0.98	1.02	0.38	1.62
0.9	1.1	0.83	1.17
