# Supplementary material for: Endogenous fluctuations of OCT4 and SOX2 bias pluripotent cell fate decisions
Source: Mol Syst Biol. 2019 Sep 25;15(9):e9002. doi: 10.15252/msb.20199002 (PMC6759502; doi:10.15252/msb.20199002)
Supplement: Supplementary file 14 — Table EV13 [file MSB-15-e9002-s014.xlsx]

## Sheet: Sheet1
Table EV13: Percentage of cells in the different populations after overexpression of OCT4 or not throughout differentiation
SOX1		BRA
no DOX	100 DOX	no DOX	100 DOX
4	0.8	0.4	1.9
6	0.3	26.3	43.1
24.2	1.7	21.6	44
4.96	0.27	72.35	78.65
20	0.82	25.6	47.6
23.6	2.19	29.7	49
