# Supplementary material for: Endogenous fluctuations of OCT4 and SOX2 bias pluripotent cell fate decisions
Source: Mol Syst Biol. 2019 Sep 25;15(9):e9002. doi: 10.15252/msb.20199002 (PMC6759502; doi:10.15252/msb.20199002)
Supplement: Supplementary file 15 — Table EV14 [file MSB-15-e9002-s015.xlsx]

## Sheet: rfmodel_importance_top500
Table EV14: Top 500 peak overlap predictors based on the Importance value derived from the random forest model (see Methods). Values for the different groups represents the fraction of regions overlapping the feature
Importance	Factor	GSMID	Unaffected	Upregulated_OCT4	Upregulated_SOX2	Upregulated_SOX2OCT4	Downregulated_OCT4	Downregulated_SOX2	Downregulated_SOX2OCT4	Sample_Name
0.35736	POLR2A	GSM824846	0.28935	0.215805	0.184132	0.236264	0.574163	0.632826	0.677713	Pol2 Nocodazole mES MM8
0.349087	POLR2A	GSM515678	0.247274	0.164134	0.157186	0.184615	0.535885	0.642978	0.654515	PolII_Nterm_Doxycycline24r_ChIP_Seq
0.320315	SOX2	GSM2385224	0.121798	0.279635	0.414671	0.30989	0.0813397	0.0913706	0.097763	Asynchronous ChIP 1
0.319802	H3	GSM1000121	0.332319	0.455927	0.52994	0.508791	0.287081	0.294416	0.303231	LICR_ChipSeq_ES-E14_H3K4me1_E0
0.314081	NANOG	GSM1323080	0.217695	0.200608	0.158683	0.194505	0.334928	0.404399	0.385253	Nanog-sg2-IP
0.299091	NANOG	GSM1059011	0.282279	0.468085	0.579341	0.514286	0.368421	0.390863	0.416736	AntiGFP_KD_Nanog
0.288526	PHC1	GSM1323078	0.364695	0.398176	0.350299	0.391209	0.492823	0.631134	0.634631	Phc1-sg1-IP
0.286281	CDK9	GSM1082347	0.303414	0.25228	0.233533	0.285714	0.502392	0.615905	0.632974	ChIP-Seq for Cdk9 in mES cells
0.285358	H3K4me1	GSM2588369	0.357287	0.504559	0.607784	0.557143	0.382775	0.357022	0.356255	MLL2KO_ChIP_H3K4me1
0.281022	KMT2B	GSM2588428	0.485625	0.3769	0.32485	0.395604	0.703349	0.813875	0.863297	WT_RA_ChIP_MLL4
0.279228	NANOG	GSM2417187	0.28246	0.50152	0.603293	0.543956	0.263158	0.302876	0.304888	ESC_Nanog_ChIP-seq
0.277371	CTCF	GSM747537	0.348766	0.164134	0.193114	0.220879	0.358852	0.448393	0.454018	TKO_CTCF_ChIPseq_rep1
0.275999	ZIC2	GSM1499117	0.154355	0.395137	0.387725	0.358242	0.210526	0.241963	0.24855	Zic2_rep2
0.273042	NANOG	GSM1327154	0.372957	0.346505	0.360778	0.408791	0.607656	0.676819	0.671914	Nanog-sg3-20ug-IP
0.271858	H3K4me1	GSM2586537	0.366508	0.471125	0.517964	0.496703	0.363636	0.377327	0.387738	H3K4me1_ChIP-seq_WT_rep1
0.271641	H3K27ac	GSM2588293	0.293507	0.234043	0.23503	0.247253	0.574163	0.583756	0.633803	DKO_RA_ChIP_H3K27Ac_Rep1
0.269918	ELL3	GSM935891	0.154666	0.364742	0.357784	0.316484	0.177033	0.216582	0.235294	ChIP-seq of Ell3 in mES
0.269758	POLR2A	GSM515677	0.228703	0.18541	0.17515	0.198901	0.488038	0.566836	0.60232	PolII_Nterm_Doxycycline12hr_ChIP_Seq
0.269364	NCAPD3	GSM824840	0.217916	0.164134	0.121257	0.163736	0.45933	0.534687	0.566694	CapD3 WT mES MM8
0.269226	POLR2A	GSM824845	0.39799	0.352584	0.30988	0.363736	0.69378	0.746193	0.771334	Pol2 Asynchronous mES MM8
0.2687	RAD21	GSM2099829	0.385376	0.227964	0.254491	0.291209	0.545455	0.595601	0.603148	ChIP_D3_0_E14_Rad21
0.268094	STAG1	GSM937541	0.329185	0.179331	0.19012	0.218681	0.334928	0.428088	0.437448	ChiP-Seq for SA1 in mES cells (rep 2)
0.266308	NANOG	GSM1327157	0.368308	0.279635	0.270958	0.331868	0.578947	0.680203	0.674399	Nanog-sg3-0.02ug-IP
0.264439	H3K4me1	GSM970226	0.340387	0.468085	0.571856	0.508791	0.37799	0.387479	0.415907	E36_Eed_-/-_H3K4me1
0.26316	NELFA	GSM515664	0.193647	0.139818	0.148204	0.169231	0.488038	0.502538	0.561723	NelfA_ChIP_Seq
0.261492	POLR2A	GSM2629652	0.322736	0.258359	0.232036	0.294505	0.598086	0.626058	0.671914	Set1AdSET_ChIP_Pol2_2
0.259664	H3K79me2	GSM1534641	0.25529	0.200608	0.191617	0.22967	0.569378	0.573604	0.603977	H3K79me2, Adriamycin
0.258967	NRF1	GSM1657384	0.442228	0.452888	0.345808	0.446154	0.688995	0.790186	0.787075	NRF1_CHIP_Over_1
0.25847	H3K27ac	GSM2588356	0.321013	0.294833	0.267964	0.271429	0.607656	0.617597	0.654515	E2KO_RA_ChIP_H3K27Ac
0.256645	CTCF	GSM2870294	0.349426	0.194529	0.197605	0.210989	0.411483	0.453469	0.457332	ChIP_dCas9_CTCF
0.255168	H3K4me1	GSM2588304	0.279805	0.422492	0.468563	0.469231	0.239234	0.253807	0.255178	DKO_SET1Ash_ChIP_H3K4me1
0.254351	POLR2A	GSM1566100	0.223212	0.18845	0.173653	0.194505	0.535885	0.536379	0.609776	v6.5-dC5 PolII_ChipSeq
0.254005	POLR2A	GSM2629675	0.28202	0.209726	0.196108	0.252747	0.559809	0.612521	0.650373	WT_ChIP_Pol2_1
0.251963	NRF1	GSM1657385	0.376894	0.404255	0.278443	0.393407	0.626794	0.722504	0.724938	NRF1_CHIP_Over_2
0.250981	CTCF	GSM2870298	0.398443	0.227964	0.257485	0.296703	0.449761	0.565144	0.555095	ChIP_SET_CTCF
0.250887	POLR2A	GSM515675	0.167163	0.112462	0.125749	0.152747	0.488038	0.497462	0.517813	PolII_Nterm_shcMyc_ChIP_Seq
0.250802	NRF1	GSM1657379	0.144733	0.151976	0.112275	0.152747	0.301435	0.395939	0.38691	NRF1_CHIP_to2i_2
0.250595	RAD21	GSM2099833	0.413207	0.31003	0.344311	0.375824	0.602871	0.685279	0.700911	ChIP_D0_DKO_Rad21
0.249841	CTCF	GSM1540994	0.217151	0.0729483	0.0598802	0.0967033	0.200957	0.270728	0.257664	d0 ChIP rep2
0.24843	RAD21	GSM2099821	0.444793	0.340426	0.341317	0.389011	0.636364	0.673435	0.690141	ChIP_D2_0_E14_Rad21
0.246722	NANOG	GSM1327156	0.247196	0.197568	0.16018	0.225275	0.454545	0.485618	0.485501	Nanog-sg3-0.2ug-IP
0.246438	RAD21	GSM2870305	0.300474	0.164134	0.214072	0.231868	0.440191	0.458545	0.487158	ChIP_dCD_Rad21_rep1
0.246236	NANOG	GSM1842750	0.255653	0.440729	0.528443	0.471429	0.339713	0.338409	0.345485	mES_Nanog_3p_2i_r1
0.24594	HDAC1	GSM1335482	0.333873	0.468085	0.54491	0.512088	0.483254	0.502538	0.589892	HDAC1_ChIPSeq
0.245793	H3K4me1	GSM1163086	0.438214	0.589666	0.628743	0.612088	0.38756	0.439932	0.409279	H3K4me1_ESC_Rep_3
0.245742	H3K4me1	GSM2588375	0.313282	0.510638	0.537425	0.493407	0.244019	0.238579	0.252693	MLL3KO_ChIP_H3K4me1
0.245274	RAD21	GSM2870307	0.275648	0.161094	0.209581	0.204396	0.320574	0.370558	0.381939	ChIP_WT_Rad21_rep2
0.242827	SMARCA4	GSM2601678	0.29238	0.322188	0.29491	0.337363	0.574163	0.573604	0.619718	RNAP2_Smarca4_G784E
0.242545	H3K4me1	GSM2629645	0.231539	0.300912	0.39521	0.357143	0.248804	0.263959	0.267606	Set1AdSET_ChIP_H3K4me1_1
0.242476	CTCF	GSM2259905	0.357145	0.197568	0.203593	0.22967	0.397129	0.436548	0.440762	ES_2i_CTCF_ChIPseq_library
0.241766	MED1	GSM2520020	0.387384	0.449848	0.48503	0.462637	0.578947	0.695431	0.723281	IP_Med1_repeat2
0.241354	CTCF	GSM2609187	0.318656	0.161094	0.166168	0.184615	0.315789	0.377327	0.377796	CTCF_ChIP-seq_CTCF-AID_washoff2days_rep1
0.240751	SOX2	GSM1308179	0.202945	0.370821	0.459581	0.389011	0.22488	0.240271	0.261806	Sox2
0.240688	H3K4me1	GSM1359830	0.223005	0.334347	0.320359	0.358242	0.291866	0.287648	0.256835	SclKO_MES_H3K4me1
0.240635	H3K4me1	GSM2588371	0.374718	0.519757	0.63024	0.575824	0.406699	0.367174	0.387738	MLL2KO_RA_ChIP_H3K4me1
0.240149	H3K4me1	GSM1856424	0.227305	0.352584	0.407186	0.391209	0.267943	0.291032	0.275062	ChIPseq_H3K4me1_2i
0.239881	H3K4me1	GSM2588456	0.197752	0.303951	0.353293	0.334066	0.148325	0.177665	0.175642	WT_nonTsh_RA_ChIP_H3K4me1
0.239547	ZIC2	GSM1499116	0.125942	0.322188	0.32485	0.308791	0.15311	0.194585	0.186413	Zic2_rep1
0.239542	H3K4me1	GSM2630429	0.397006	0.571429	0.628743	0.578022	0.344498	0.436548	0.382767	Mll4KO_FBS_Lsd1sh_H3K4me1
0.239204	RAD21	GSM2099825	0.414489	0.270517	0.30988	0.340659	0.626794	0.658206	0.659486	ChIP_D2_5_E14_Rad21
0.238646	NANOG	GSM1327155	0.415926	0.343465	0.360778	0.410989	0.617225	0.707276	0.738194	Nanog-sg3-2ug-IP
0.238331	RAD21	GSM2870297	0.286734	0.139818	0.152695	0.193407	0.315789	0.424704	0.40348	ChIP_dCas9_Rad21
0.23792	GATA1	GSM1582440	0.193362	0.0790274	0.0913174	0.1	0.425837	0.443316	0.46976	HA BRD2 +GATA1 r1
0.236471	NANOG	GSM1842753	0.278148	0.477204	0.576347	0.515385	0.406699	0.395939	0.434963	mES_Nanog_Serum_r2
0.235097	H3K4me1	GSM2636047	0.236849	0.358663	0.419162	0.354945	0.205742	0.226734	0.225352	WT_H3K4me1
0.234799	MED1	GSM1439566	0.249398	0.255319	0.300898	0.268132	0.488038	0.514382	0.557581	mESC_Med1_Bethyl_ChipSeq
0.234746	H3K4me1	GSM2630455	0.414502	0.601824	0.661677	0.608791	0.354067	0.402707	0.390224	Mll4dNT_FBS_H3K4me1
0.234362	RAD21	GSM824848	0.307532	0.173252	0.134731	0.183516	0.291866	0.392555	0.395195	Rad21 rep2 WT mES MM8
0.234177	H3K4me1	GSM2636034	0.288314	0.352584	0.275449	0.358242	0.296651	0.399323	0.378625	Mll34dSET_H3K4me1_1
0.234016	KMT2B	GSM2588408	0.419928	0.37386	0.402695	0.416484	0.660287	0.736041	0.771334	WT_ChIP_MLL4
0.233903	ASH2L	GSM1258240	0.421612	0.416413	0.497006	0.495604	0.655502	0.658206	0.714996	E14_Ash2L_GFP
0.233399	NANOG	GSM1327152	0.260185	0.285714	0.263473	0.314286	0.454545	0.507614	0.517813	Nanog-sg3-transient-IP
0.233319	POU5F1	GSM1693787	0.0823513	0.246201	0.254491	0.201099	0.133971	0.0829103	0.0969345	ChIP-seq - mES - Pou5f1 - 12hr KD, 7SK ASO rep2
0.233277	RAD21	GSM2099845	0.384586	0.270517	0.281437	0.325275	0.521531	0.604061	0.590721	ChIP_D2_0_DKO_Rad21
0.23274	SOX2	GSM1059853	0.213771	0.209726	0.402695	0.275824	0.37799	0.35533	0.425849	Sox2KE_ES ChIP-seq B
0.232727	POLR2A	GSM515667	0.221373	0.170213	0.164671	0.194505	0.488038	0.539763	0.610605	PolII_Nterm_shControl1_ChIP_Seq
0.232695	POLR2A	GSM937538	0.277176	0.25228	0.209581	0.250549	0.583732	0.614213	0.661972	PR1 - Pol2 in mES cells + DMSO 18 hr_ChipSeq
0.230912	POLR2A	GSM1437470	0.439677	0.465046	0.372754	0.461538	0.722488	0.778342	0.794532	mmu_wt_PolII
0.230858	NANOG	GSM1327158	0.261442	0.191489	0.194611	0.21978	0.425837	0.519459	0.497929	Nanog-sg2-40ug-IP
0.230823	POLR2A	GSM1566094	0.25507	0.215805	0.193114	0.220879	0.5311	0.592217	0.648716	v6.5 PolII_ChipSeq
0.23082	POLR2A	GSM1566092	0.276827	0.240122	0.202096	0.256044	0.555024	0.600677	0.663629	v6.5-dC2 RNAPOLII_ChipSeq
0.230763	H3K4me1	GSM2630410	0.322632	0.431611	0.498503	0.475824	0.354067	0.34687	0.352113	Mll4KO_2i_Lsd1sh_H3K4me1_2
0.230317	POU5F1	GSM1587027	0.0854593	0.240122	0.224551	0.195604	0.110048	0.116751	0.11599	Oct4 ChIP-seq
0.230121	POU5F1	GSM1059863	0.214458	0.389058	0.467066	0.397802	0.296651	0.285956	0.325601	Pou5f1/Oct4_ES_Sox17EK-V5 B
0.230031	POU5F1	GSM1047933	0.17979	0.340426	0.374251	0.33956	0.244019	0.2978	0.288318	mES_OCT4_shluc_ctrl_for_H2AZKD
0.229668	KLF4	GSM2417144	0.424176	0.480243	0.576347	0.534066	0.631579	0.661591	0.722452	ESC_Klf4_ChIP_seq
0.229496	POLR2A	GSM937539	0.263591	0.267477	0.211078	0.249451	0.550239	0.592217	0.639602	PR2 - Pol2 in mES cells + JQ1 18 hr_ChipSeq
0.229419	H3	GSM1432232	0.102619	0.191489	0.25	0.224176	0.148325	0.125212	0.145816	H3.3ChIP in Wild type Mouse ES Cells
0.229224	CTCF	GSM747535	0.32056	0.151976	0.179641	0.194505	0.339713	0.424704	0.415907	ES_CTCF_ChIPseq_rep2
0.229186	H3K4me1	GSM2306664	0.15925	0.246201	0.312874	0.286813	0.172249	0.167513	0.20464	H3K4me1_Mll2KO
0.228906	CTCF	GSM747534	0.313308	0.145897	0.161677	0.176923	0.311005	0.373942	0.374482	ES_CTCF_ChIPseq_rep1
0.228828	CTCF	GSM2123546	0.34084	0.161094	0.185629	0.218681	0.320574	0.406091	0.410936	CTCF ChIP (haploid)
0.228772	RAD21	GSM2099837	0.466109	0.410334	0.393713	0.440659	0.631579	0.736041	0.741508	ChIP_D1_DKO_Rad21
0.228454	CTCF	GSM2533853	0.36981	0.206687	0.242515	0.272527	0.373206	0.43824	0.445733	ChIP_ES_CTCF_1
0.227599	NANOG	GSM2123552	0.487412	0.696049	0.75	0.713187	0.631579	0.663283	0.705054	Nanog ChIP (haploid)
0.227131	CTCF	GSM1212177	0.220907	0.0759878	0.0763473	0.0967033	0.210526	0.270728	0.275062	CTCF_ChIPSeq_Undifferentiated_Rep2
0.226856	CTCF	GSM2418860	0.321013	0.139818	0.149701	0.182418	0.325359	0.384095	0.384424	WT_CTCF_ChIPSeq
0.226775	H3K4me1	GSM2588381	0.394429	0.513678	0.54491	0.526374	0.440191	0.407783	0.392709	MLL4dSET_ChIP_H3K4me1
0.226635	NANOG	GSM1847494	0.177329	0.331307	0.399701	0.364835	0.220096	0.21489	0.202154	mESCs Nanog rep2
0.226602	RAD21	GSM824847	0.278549	0.155015	0.137725	0.18022	0.287081	0.375635	0.396023	Rad21 rep1 WT mES MM8
0.225391	H3K4me1	GSM2630476	0.323409	0.495441	0.541916	0.510989	0.320574	0.365482	0.328915	Mll4dSET_FBS_H3K4me1
0.225159	POLR2A	GSM1816100	0.248168	0.18541	0.185629	0.223077	0.550239	0.560068	0.621375	PolII_ESwt
0.224466	H3K4me1	GSM845238	0.254863	0.355623	0.374251	0.379121	0.248804	0.307953	0.315659	H3K4me1 rep1
0.224373	H3K4me2	GSM2588297	0.361561	0.352584	0.290419	0.393407	0.564593	0.634518	0.64623	DKO_RA_ChIP_H3K4me2
0.224172	SMC1A	GSM766455	0.477894	0.486322	0.497006	0.507692	0.516746	0.631134	0.632146	Smc1_FLAVO_NOT_NORMALIZED_mES_MM8
0.223959	H3K4me1	GSM845242	0.24594	0.319149	0.378743	0.395604	0.267943	0.301184	0.313173	H3K4me1 C646 rep1
0.223841	H3K79me2	GSM1534640	0.295695	0.24924	0.224551	0.28022	0.588517	0.619289	0.6628	H3K79me2, untreated
0.223696	POU5F1	GSM1047938	0.190111	0.31003	0.305389	0.292308	0.263158	0.340102	0.328086	mES_OCT4_shluc_ctrl_for_H2AZKD_rpt
0.223461	UTF1	GSM970524	0.25608	0.316109	0.332335	0.358242	0.291866	0.36379	0.348799	Utf1
0.223372	CTCF	GSM747536	0.311365	0.142857	0.157186	0.186813	0.330144	0.411168	0.410108	ES_CTCF_ChIPseq_rep3
0.223021	MED1	GSM560348	0.276322	0.334347	0.257485	0.302198	0.54067	0.588832	0.621375	ChIP-Seq for Med1 in mES cells (rep 2)
0.222781	RUNX1	GSM1574787	0.191031	0.161094	0.196108	0.186813	0.392344	0.456853	0.473902	RUNX1ETO_floating_progenitors_ChIP-Seq
0.222669	H3K4me1	GSM2282165	0.326219	0.452888	0.573353	0.541758	0.267943	0.282572	0.293289	ES-Y641F_H3K4me1
0.22249	POU5F1	GSM1910646	0.149836	0.328267	0.371257	0.305495	0.191388	0.194585	0.21541	WT_ESC_Oct4_ChIPseq_Rep2
0.222187	H3K27ac	GSM2065709	0.378785	0.440729	0.488024	0.453846	0.660287	0.639594	0.683513	H3K27ac-ChIP-in-Sall4KO
0.22218	H3K4me1	GSM1163085	0.436414	0.607903	0.637725	0.626374	0.349282	0.394247	0.405965	H3K4me1_ESC_Rep_2
0.221877	NRF1	GSM1891645	0.156622	0.167173	0.11976	0.162637	0.311005	0.416244	0.415907	NRF1_CHIP_TKO_2
0.221706	EP300	GSM2433946	0.331063	0.486322	0.613772	0.538462	0.569378	0.494078	0.516984	WT_2i_mESC_ChIP_p300_2
0.221539	TBP	GSM1816105	0.152516	0.215805	0.260479	0.223077	0.301435	0.367174	0.378625	TBP_ESKO
0.221223	H3K4me1	GSM2588295	0.273019	0.37386	0.45509	0.421978	0.244019	0.260575	0.243579	DKO_RA_ChIP_H3K4me1_Rep1
0.220903	POLR2A	GSM918749	0.170064	0.106383	0.13024	0.154945	0.45933	0.460237	0.512013	LICR_ChipSeq_ES-Bruce4_Pol2_E0
0.22032	CTCF	GSM2609185	0.303323	0.133739	0.146707	0.168132	0.296651	0.375635	0.36454	CTCF_ChIP-seq_CTCF-AID_untreated_rep1
0.219995	H3K4me1	GSM2588280	0.288624	0.419453	0.465569	0.430769	0.239234	0.269036	0.260978	DKO_ChIP_H3K4me1_Rep1
0.219497	H3K4me1	GSM2630486	0.313554	0.465046	0.520958	0.486813	0.267943	0.269036	0.282519	WT_2i_H3K4me1
0.21947	H3K4me1	GSM2588317	0.283224	0.416413	0.474551	0.43956	0.267943	0.255499	0.260978	DKO_nonTsh_ChIP_H3K4me1
0.219377	H3K4me1	GSM2588443	0.255187	0.37386	0.465569	0.396703	0.220096	0.248731	0.235294	WT_SET1Ash_RA_ChIP_H3K4me1
0.218943	EP300	GSM2433945	0.290619	0.477204	0.555389	0.498901	0.449761	0.407783	0.441591	WT_2i_mESC_ChIP_p300_1
0.218809	POLR2A	GSM515673	0.186679	0.130699	0.139222	0.163736	0.45933	0.516074	0.548467	PolII_Nterm_10058F4_ChIP_Seq
0.218332	H3K4me3	GSM2779045	0.205885	0.155015	0.157186	0.174725	0.464115	0.50423	0.523612	Mll2KO_ChIP_H3K4me3
0.218092	SOX2	GSM1910640	0.112629	0.258359	0.377246	0.29011	0.0956938	0.0829103	0.106877	WT_ESC_Sox2_ChIPseq_Rep1
0.217857	CTCF	GSM699165	0.355617	0.200608	0.206587	0.246154	0.344498	0.450085	0.44739	CTCF ChIP-Seq
0.217755	METTL3	GSM2424705	0.200471	0.255319	0.151198	0.257143	0.296651	0.477157	0.437448	Sample 47_mettl3_clone2_input
0.217584	H3K4me1	GSM2588363	0.289557	0.446809	0.498503	0.471429	0.253589	0.230118	0.224524	MLL1KO_ChIP_H3K4me1
0.21757	POU5F1	GSM1059024	0.146922	0.285714	0.366766	0.261538	0.210526	0.213198	0.229495	Jmjd2b_KD_Oct4
0.217422	H3K4me1	GSM2586541	0.3591	0.370821	0.290419	0.396703	0.454545	0.526227	0.536868	H3K4me1_ChIP-seq_dCD_rep1
0.217119	GATA4	GSM1015514	0.215338	0.24924	0.229042	0.252747	0.416268	0.441624	0.461475	ES_Dex-_Wild-type_ChIPSeq
0.21686	TAF3	GSM774940	0.283742	0.285714	0.305389	0.313187	0.583732	0.580372	0.630489	TAF3 Treatment IP, ES Cells
0.216851	POLR2A	GSM1873396	0.140317	0.100304	0.0883234	0.118681	0.411483	0.416244	0.439105	ChIP-seq RNA PolII DRB [WT]
0.21639	H3K4me1	GSM2588402	0.301614	0.413374	0.464072	0.440659	0.287081	0.285956	0.28749	WT_ChIP_H3K4me1_Rep1
0.216258	H3K4me1	GSM2588404	0.309682	0.443769	0.519461	0.497802	0.282297	0.277496	0.27092	WT_ChIP_H3K4me1_Rep3
0.216167	POLR2A	GSM1399507	0.276192	0.255319	0.23503	0.271429	0.559809	0.610829	0.611433	Mmus E14-WT ChIP RNAPII serum DRB 12h
0.215951	OTX2	GSM1355183	0.346707	0.3769	0.338323	0.361538	0.555024	0.632826	0.661972	Otx2_Otx2ko_tetON_Otx2_plusdox
0.215567	SMC3	GSM2111724	0.199966	0.0790274	0.0943114	0.107692	0.167464	0.238579	0.239437	smc3.rep5
0.215349	CTNNB1	GSM1065518	0.130643	0.246201	0.363772	0.294505	0.138756	0.162437	0.174814	bCatenin-Biotin
0.215303	SIN3A	GSM611196	0.147025	0.121581	0.122754	0.150549	0.368421	0.428088	0.424192	Sin3A_Abcam
0.214895	RAD21	GSM2099813	0.388187	0.264438	0.300898	0.332967	0.61244	0.641286	0.6628	ChIP_D1_E14_Rad21
0.21457	SOX2	GSM2341290	0.114895	0.279635	0.386228	0.291209	0.129187	0.101523	0.097763	ZHBTC4_SOX2_UNT_rep1 (ChIP-Seq)
0.21451	TMPRSS4	GSM766452	0.12027	0.161094	0.149701	0.154945	0.258373	0.353638	0.345485	CapH2_Ab1_DMSO_NOT_NORMALIZED_mES_MM8
0.214146	H3K4me1	GSM1908889	0.156686	0.194529	0.164671	0.236264	0.172249	0.240271	0.243579	ChIPseq-H3K4me1_DKO_0831
0.213037	OTX2	GSM1355157	0.367868	0.443769	0.486527	0.441758	0.435407	0.461929	0.489644	Otx2_ESC_rep2
0.212786	TET1	GSM659799	0.406473	0.407295	0.414671	0.451648	0.588517	0.7022	0.717481	Tet1_exp1 no KD
0.212451	NANOG	GSM1059032	0.192494	0.361702	0.483533	0.391209	0.267943	0.240271	0.299089	Jmjd2c_KD_Nanog
0.212434	CTCF	GSM918748	0.300085	0.158055	0.158683	0.185714	0.315789	0.382403	0.411765	LICR_ChipSeq_ES-Bruce4_CTCF_E0
0.212202	SOX2	GSM2417143	0.427271	0.513678	0.634731	0.572527	0.545455	0.534687	0.609776	ESC_Sox2_ChIP_seq
0.212194	SOX2	GSM1910641	0.0685591	0.155015	0.27994	0.181319	0.0430622	0.0439932	0.0571665	PARP-1KO_ESC_Sox2_ChIPseq_Rep1
0.212124	H3K27ac	GSM1908114	0.240915	0.206687	0.335329	0.303297	0.502392	0.494078	0.53024	ChIPseq_H3K27ac_2i_BR1
0.211638	TET1	GSM611192	0.370678	0.468085	0.468563	0.465934	0.454545	0.548223	0.542668	Tet1-C_shScr
0.211364	H3K4me1	GSM2630438	0.28742	0.43769	0.486527	0.435165	0.267943	0.284264	0.304888	Mll4KO_FBS_nonTsh_H3K4me1
0.211268	POU5F1	GSM1355180	0.27377	0.452888	0.468563	0.431868	0.411483	0.451777	0.465617	Oct4_Otx2ko_tetON_Otx2_nodox
0.211241	POLR2A	GSM850469	0.316066	0.331307	0.300898	0.348352	0.588517	0.651438	0.661143	RNAPII 8WG16 ChIPSeq
0.211121	H3K4me1	GSM1908888	0.170284	0.270517	0.363772	0.313187	0.119617	0.162437	0.153273	ChIPseq-H3K4me1_E14_0831
0.211036	H3K4me1	GSM2588424	0.294038	0.407295	0.468563	0.427473	0.291866	0.28934	0.274234	WT_RA_ChIP_H3K4me1_Rep3
0.210997	NRF1	GSM1891641	0.122549	0.136778	0.0973054	0.125275	0.267943	0.34687	0.357084	NRF1_CHIP_WT_1
0.210574	H3K4me2	GSM2588425	0.418879	0.379939	0.335329	0.445055	0.631579	0.71066	0.727423	WT_RA_ChIP_H3K4me2
0.209997	POLR2A	GSM2652716	0.290217	0.282675	0.251497	0.296703	0.578947	0.642978	0.652858	IP_Pol II_KDMot1Ino80_replicate2
0.209677	H3K27ac	GSM2054693	0.41401	0.583587	0.64521	0.63956	0.545455	0.585448	0.587407	46c_H3K27ac_rep1
0.209402	HDAC1	GSM2417173	0.292743	0.413374	0.504491	0.446154	0.516746	0.560068	0.594035	ESC_Hdac1_ChIP-Seq
0.209355	POLR2A	GSM1463941	0.242638	0.209726	0.170659	0.205495	0.54067	0.575296	0.626346	phPol2_Ser7_r2_ChipSeq
0.208935	SOX2	GSM1910642	0.118146	0.270517	0.375749	0.29011	0.110048	0.0879865	0.113505	WT_ESC_Sox2_ChIPseq_Rep2
0.208677	RAD21	GSM2870309	0.355137	0.24924	0.247006	0.278022	0.569378	0.571912	0.593206	ChIP_dCD_Rad21_rep2
0.208544	BRD4	GSM937540	0.306638	0.358663	0.345808	0.351648	0.502392	0.582064	0.628003	Brd4 ChIP-seq in mES cells
0.208179	RNF2	GSM1341942	0.267658	0.401216	0.517964	0.434066	0.483254	0.43824	0.492129	RING1A/B_cKO_RING1B_treated_rep2
0.208128	H3K4me1	GSM1163084	0.412974	0.56231	0.564371	0.578022	0.382775	0.417936	0.400166	H3K4me1_ESC_Rep_1
0.207539	H3K27ac	GSM1355158	0.332138	0.325228	0.326347	0.348352	0.607656	0.651438	0.670257	H3K27ac_ESC_rep1
0.207515	NANOG	GSM2123560	0.34141	0.516717	0.597305	0.564835	0.464115	0.446701	0.466446	Nanog ChIP (diploid)
0.207331	H3.3	GSM1429905	0.170064	0.322188	0.342814	0.324176	0.186603	0.160745	0.170671	ESC_Control_H33 (ctrl for KD1)
0.207251	MED12	GSM560345	0.350411	0.379939	0.377246	0.384615	0.588517	0.690355	0.698426	ChIP-Seq for Med12 in mES cells (rep 2)
0.207076	YY1	GSM1665558	0.403649	0.495441	0.486527	0.518681	0.602871	0.62775	0.64623	mES DMSO_YY1 batch2
0.207068	H3K4me2	GSM2588282	0.378629	0.3769	0.384731	0.445055	0.588517	0.642978	0.644573	DKO_ChIP_H3K4me2
0.206888	POLR2A	GSM1566095	0.22193	0.161094	0.17515	0.208791	0.516746	0.534687	0.589892	v6.5-dC3 PolII_ChipSeq
0.206813	H3K4me2	GSM2588372	0.299425	0.270517	0.296407	0.32967	0.574163	0.590525	0.618061	MLL2KO_RA_ChIP_H3K4me2
0.206712	H3K4me1	GSM2586542	0.348792	0.355623	0.278443	0.357143	0.521531	0.576988	0.570837	H3K4me1_ChIP-seq_dCD_rep2
0.206584	NANOG	GSM2341296	0.0701132	0.240122	0.300898	0.240659	0.0478469	0.0236887	0.028169	ZHBTC4_NANOG_UNT_rep1 (ChIP-Seq)
0.206305	H3K4me1	GSM2808662	0.258204	0.279635	0.221557	0.321978	0.401914	0.448393	0.446562	dCD_H3K4me1_ChIPSeq.rep2
0.206289	CHD4	GSM1571962	0.130889	0.221884	0.270958	0.248352	0.172249	0.219966	0.230323	Chd4_rep
0.206056	BRD2	GSM1659407	0.223601	0.136778	0.173653	0.198901	0.435407	0.473773	0.501243	WT Brd2 ChIP-seq Rep 2
0.205878	H3K4me1	GSM970225	0.514686	0.671733	0.702096	0.7	0.559809	0.620981	0.608119	E36_Eed_+/+_H3K4me1
0.205851	H3K4me3	GSM2454395	0.366469	0.322188	0.275449	0.361538	0.588517	0.7022	0.715824	mESC_H3K4me3_CFP1-GFP_SIDmut_rep1_UNT
0.205792	KMT2B	GSM2630484	0.251949	0.231003	0.327844	0.294505	0.545455	0.524535	0.541839	Mll4dSET_Mll4
0.205538	H3K4me1	GSM859664	0.253892	0.37386	0.431138	0.408791	0.196172	0.247039	0.227009	H3K4me1_ChIP_KDM5C_KD_sh3813
0.205481	KMT2D	GSM2588427	0.3512	0.276596	0.248503	0.314286	0.569378	0.673435	0.727423	WT_RA_ChIP_MLL2
0.205355	POU5F1	GSM1059860	0.284791	0.31003	0.476048	0.375824	0.526316	0.499154	0.562552	Pou5f1/Oct4_ES_Sox2KE-V5 A
0.205141	H3K4me1	GSM2588378	0.301134	0.443769	0.517964	0.474725	0.291866	0.250423	0.227009	MLL3KO_RA_ChIP_H3K4me1
0.205051	YY1	GSM1904538	0.230646	0.297872	0.267964	0.306593	0.392344	0.431472	0.483844	Rel_30_YY1_batch3
0.204934	H2AZac	GSM958502	0.228884	0.270517	0.229042	0.317582	0.296651	0.411168	0.408451	acH2AZ_mES_ChIPSeq
0.204709	TET1	GSM2065704	0.40093	0.462006	0.441617	0.483516	0.559809	0.631134	0.654515	TET1-ChIP-in-Sall4het
0.204629	RNF2	GSM1341941	0.224378	0.319149	0.480539	0.359341	0.435407	0.350254	0.423364	RING1A/B_cKO_RING1B_treated_rep1
0.204562	POLR2A	GSM2586553	0.30941	0.306991	0.284431	0.30989	0.550239	0.626058	0.645402	PolII_ChIP-seq_dCD_rep1
0.204281	POLR2A	GSM1566097	0.259512	0.218845	0.187126	0.224176	0.545455	0.58714	0.643745	v6.5-dC1 PolII_ChipSeq
0.20421	ZNF384	GSM1003807	0.206519	0.18541	0.158683	0.175824	0.282297	0.341794	0.367854	Stanford_ChipSeq_ES-E14_ZNF384_(HPA004051)_std
0.204043	SOX2	GSM1842763	0.250835	0.422492	0.54491	0.461538	0.349282	0.338409	0.378625	mES_Sox2_Serum_r1
0.204034	H3K4me1	GSM2630420	0.239957	0.319149	0.386228	0.379121	0.30622	0.351946	0.324772	Mll4KO_2i_nonTsh_H3K4me1
0.204017	H3K27ac	GSM1566091	0.280492	0.258359	0.306886	0.293407	0.521531	0.558376	0.620547	v6.5 K27Ac_ChipSeq
0.203936	H3K4me1	GSM2588310	0.236875	0.343465	0.420659	0.392308	0.23445	0.21489	0.217067	DKO_SET1Ash_RA_ChIP_H3K4me1
0.203647	BRD4	GSM2037257	0.16434	0.197568	0.282934	0.252747	0.22488	0.23181	0.22121	Brd4 mESC replicate2
0.203622	MBD3	GSM2264181	0.195537	0.285714	0.371257	0.312088	0.354067	0.282572	0.282519	Mbd3 ChIP replicate 3
0.203498	CTCF	GSM1468392	0.213409	0.0759878	0.0718563	0.0978022	0.215311	0.282572	0.271748	CTCF.ESC.WT [ChIP-Seq]
0.203323	OTX2	GSM1355181	0.307933	0.425532	0.476048	0.430769	0.464115	0.527919	0.521127	Otx2_Otx2ko_tetON_Otx2_nodox
0.203099	EP300	GSM1019081	0.205159	0.370821	0.41018	0.362637	0.244019	0.267343	0.263463	p300 ChIP-Seq from Tdg -/- mouse ES cells, replicate b
0.203087	H3K4me1	GSM2630409	0.359644	0.468085	0.519461	0.513187	0.421053	0.42978	0.420878	Mll4KO_2i_Lsd1sh_H3K4me1
0.203065	RAD21	GSM2099849	0.317128	0.212766	0.20509	0.232967	0.440191	0.509306	0.496272	ChIP_D2_5_DKO_Rad21
0.202886	POU5F1	GSM1059033	0.257582	0.401216	0.523952	0.459341	0.382775	0.367174	0.406794	Jmjd2c_KD_Oct4
0.202738	H3K4me1	GSM2630445	0.275039	0.407295	0.486527	0.436264	0.311005	0.279188	0.304888	Mll4dNT_2i_H3K4me1_2
0.202675	KLF4	GSM1324615	0.305667	0.452888	0.491018	0.452747	0.478469	0.490694	0.558409	CME185_Klf4OE_ChIP-seq
0.202555	POLR2A	GSM515676	0.215688	0.173252	0.158683	0.194505	0.488038	0.541455	0.570837	PolII_Nterm_Doxycycline0hr_ChIP_Seq
0.202412	POU5F1	GSM1059012	0.167707	0.328267	0.374251	0.324176	0.244019	0.23181	0.256007	AntiGFP_KD_Oct4
0.202347	NANOG	GSM2341299	0.10425	0.18845	0.306886	0.225275	0.205742	0.0744501	0.0919635	ZHBTC4_NANOG_24hDOX_rep1 (ChIP-Seq)
0.202208	POLR2A	GSM723019	0.148035	0.0942249	0.106287	0.135165	0.421053	0.423012	0.468103	RenLab-Pol2-mESC
0.202168	POU5F1	GSM2417142	0.339739	0.477204	0.511976	0.47033	0.421053	0.492386	0.516156	ESC_Oct4_ChIP_seq
0.202149	KMT2B	GSM2630510	0.318553	0.322188	0.383234	0.362637	0.578947	0.605753	0.623861	WT_Mll4_2
0.202086	H3K27ac	GSM1816112	0.234829	0.267477	0.312874	0.281319	0.454545	0.43824	0.505385	H3K27ac_ESwt
0.201904	POU5F1	GSM1355182	0.201223	0.279635	0.242515	0.268132	0.358852	0.377327	0.396023	Oct4_Otx2ko_tetON_Otx2_plusdox
0.201844	TRIM28	GSM1406445	0.203864	0.340426	0.398204	0.365934	0.30622	0.258883	0.24855	KAP1 ChIP-seq in WT mES cells
0.201725	H3K27ac	GSM2065708	0.358297	0.404255	0.498503	0.434066	0.617225	0.607445	0.669428	H3K27ac-ChIP-in-Sall4het
0.201505	SOX2	GSM2341295	0.0977751	0.12766	0.261976	0.171429	0.200957	0.109983	0.134217	ZHBTC4_SOX2_24hDOX_rep3 (ChIP-Seq)
0.201406	POU5F1	GSM1355155	0.45944	0.595745	0.640719	0.625275	0.669856	0.690355	0.702568	Oct4_ESC_rep2
0.20127	H3K4me2	GSM2588379	0.412261	0.343465	0.321856	0.413187	0.617225	0.697124	0.708368	MLL3KO_RA_ChIP_H3K4me2
0.20124	H3K4me1	GSM1180178	0.201248	0.300912	0.311377	0.312088	0.200957	0.181049	0.192212	H3K4me1 ChIP-Seq in WT, biological rep 1
0.201228	H3K4me1	GSM2588323	0.275583	0.428571	0.453593	0.415385	0.282297	0.257191	0.263463	DKO_nonTsh_RA_ChIP_H3K4me1
0.201199	H3K4me1	GSM2588365	0.251004	0.382979	0.450599	0.387912	0.229665	0.189509	0.183927	MLL1KO_RA_ChIP_H3K4me1
0.201152	H3K27ac	GSM2282171	0.377425	0.446809	0.449102	0.472527	0.62201	0.683587	0.706711	ES-WT_H3K27ac_rep1
0.201073	ESRRB	GSM2417188	0.298998	0.440729	0.57485	0.524176	0.382775	0.338409	0.361226	ESC_Esrrb_ChIP-seq
0.200869	SMAD4	GSM2746360	0.207439	0.343465	0.408683	0.349451	0.406699	0.394247	0.411765	Smad4_mES_day3EB_Ab40759
0.200807	NANOG	GSM1327159	0.151299	0.115502	0.106287	0.137363	0.239234	0.309645	0.293289	Nanog-sg2-10ug-IP
0.200719	POLR2A	GSM2586550	0.294504	0.306991	0.261976	0.303297	0.555024	0.614213	0.647059	PolII_ChIP-seq_WT_rep2
0.200691	SMC3	GSM2123547	0.233831	0.0851064	0.0868263	0.104396	0.205742	0.262267	0.271748	SMC3 ChIP (haploid)
0.20063	H3K4me1	GSM1355161	0.221179	0.255319	0.22006	0.308791	0.22488	0.284264	0.269263	H3K4me1_ESC_rep2
0.200432	SMARCA4	GSM2417177	0.134463	0.288754	0.332335	0.282418	0.110048	0.14044	0.148302	ESC_Brg1_ChIP-Seq
0.200358	SUZ12	GSM480162	0.253063	0.276596	0.257485	0.304396	0.37799	0.431472	0.425849	Suz12_ChIPSeq
0.200129	H3K4me1	GSM2808657	0.372556	0.386018	0.302395	0.406593	0.492823	0.600677	0.582436	dCD_H3K4me1_ChIPSeq.rep1
0.200109	TGIF2	GSM1606384	0.26736	0.346505	0.38024	0.381319	0.45933	0.473773	0.547639	Tgif2_ChIPSeq
0.199957	MED12	GSM2099823	0.171605	0.170213	0.226048	0.210989	0.416268	0.385787	0.43082	ChIP_D2_5_E14_Med12
0.199854	RAD21	GSM2418859	0.229079	0.0759878	0.0823353	0.106593	0.210526	0.28934	0.28169	WT_Rad21_ChIPSeq
0.199718	H3K27ac	GSM2588421	0.24234	0.224924	0.229042	0.251648	0.497608	0.49577	0.55261	WT_RA_ChIP_H3K27Ac_Rep2
0.199703	TET1	GSM611194	0.249178	0.352584	0.303892	0.331868	0.406699	0.436548	0.461475	Tet1-N_shScr
0.19968	YY1	GSM1904540	0.228224	0.270517	0.278443	0.308791	0.358852	0.41286	0.425849	shLuc_YY1_r1_batch4
0.199655	CTCF	GSM2609188	0.298208	0.136778	0.136228	0.162637	0.282297	0.357022	0.362883	CTCF_ChIP-seq_CTCF-AID_untreated_rep2
0.199552	KAT8	GSM915227	0.152361	0.151976	0.136228	0.150549	0.315789	0.370558	0.404308	Mof_ChIPSeq 1
0.199446	H3K4me2	GSM2588370	0.298855	0.306991	0.378743	0.342857	0.602871	0.544839	0.599006	MLL2KO_ChIP_H3K4me2
0.199322	H3K27ac	GSM1891651	0.337836	0.404255	0.402695	0.446154	0.5311	0.619289	0.637117	H3K27AC_CHIP_WT_1
0.199314	H3K4me1	GSM2636035	0.268616	0.334347	0.291916	0.356044	0.311005	0.392555	0.386081	Mll34dSET_H3K4me1_2
0.199156	ESRRB	GSM288355	0.204356	0.224924	0.302395	0.286813	0.291866	0.257191	0.266777	ES_Esrrb
0.198982	H3K4me3	GSM1591717	0.272462	0.337386	0.290419	0.371429	0.464115	0.521151	0.551781	HVpos_Ssea1pos_H3K4me3_ChIP
0.198792	H3K27me3	GSM1001327	0.132508	0.194529	0.164671	0.193407	0.062201	0.116751	0.096106	100kCells-ES-H3K27me3-WGA
0.198425	H3K4me2	GSM2636048	0.36103	0.361702	0.362275	0.41978	0.583732	0.632826	0.637945	WT_H3K4me2
0.198361	HCFC1	GSM1003799	0.285413	0.234043	0.26497	0.265934	0.507177	0.583756	0.656172	Stanford_ChipSeq_ES-E14_HCFC1_(NB100-68209)_std
0.19761	PRDM15	GSM2587041	0.119843	0.133739	0.139222	0.174725	0.301435	0.258883	0.283347	ChIP-Seq analysis of PRDM15 in 2i mES cells replicate 1
0.197432	NANOG	GSM1842755	0.353622	0.507599	0.601796	0.559341	0.550239	0.490694	0.544325	mES_Nanog_24h_2i_r1
0.19737	CTCF	GSM1828650	0.257077	0.0911854	0.0853293	0.116484	0.229665	0.28934	0.285833	CTCF_ChIPseq_E14_ESC
0.197047	H3K27ac	GSM1180215	0.272113	0.343465	0.374251	0.365934	0.464115	0.473773	0.526926	H3K27ac ChIP-Seq in tet2-/-, biological rep 2
0.197042	H3K27ac	GSM1250436	0.199889	0.261398	0.326347	0.284615	0.358852	0.395939	0.415079	MC1-ZE7 cells (Em+ high fraction) H3K27ac rep2
0.196955	H3K4me1	GSM2417088	0.138905	0.200608	0.318862	0.264835	0.100478	0.0795262	0.103563	ESC_H3K4me1_ChIP-Seq
0.196945	H3K27ac	GSM1250434	0.203074	0.288754	0.347305	0.323077	0.354067	0.375635	0.421707	MC1-ZE7 cells (Em-) H3K27ac rep2
0.196878	NIPBL	GSM560350	0.308581	0.392097	0.342814	0.357143	0.550239	0.605753	0.61309	ChIP-Seq for Nipbl in mES cells (rep 2)
0.196849	H3K27ac	GSM2588278	0.316105	0.279635	0.327844	0.312088	0.578947	0.583756	0.620547	DKO_ChIP_H3K27Ac_Rep1
0.196745	RAD21	GSM2099853	0.233676	0.109422	0.143713	0.154945	0.282297	0.341794	0.334714	ChIP_D3_0_DKO_Rad21
0.196514	POLR2A	GSM850467	0.22114	0.291793	0.284431	0.320879	0.430622	0.450085	0.492129	RNAPII S5P ChIPSeq
0.196471	BRD2	GSM1659406	0.199578	0.145897	0.170659	0.189011	0.37799	0.443316	0.468931	WT Brd2 ChIP-seq Rep 1
0.196449	RNF2	GSM2043856	0.183804	0.231003	0.223054	0.256044	0.311005	0.357022	0.351284	Ring1b_Smarca4V5_K785R
0.196423	CTCF	GSM747538	0.331814	0.151976	0.170659	0.198901	0.325359	0.414552	0.432477	TKO_CTCF_ChIPseq_rep2
0.196368	CTCF	GSM970264	0.15723	0.0668693	0.0538922	0.0769231	0.167464	0.243655	0.231152	CTCF_ChIPSeq_Undifferentiated
0.196266	H3K27ac	GSM2588339	0.268914	0.270517	0.263473	0.261538	0.516746	0.514382	0.583264	E1KO_RA_ChIP_H3K27Ac
0.195951	POLR2A	GSM2027599	0.203126	0.158055	0.151198	0.184615	0.511962	0.505922	0.570837	ChIP-Seq-mES-PolIIS5 EPOP-KO Repl1
0.19593	EP300	GSM2360934	0.483838	0.662614	0.714072	0.681319	0.626794	0.673435	0.71831	WT_mESC_ChIP_p300
0.195901	H3K27ac	GSM2360924	0.334378	0.352584	0.449102	0.454945	0.526316	0.516074	0.54681	EED_null_mESC_ChIP_H3K27ac
0.195862	H3K27ac	GSM2636032	0.283988	0.25228	0.241018	0.287912	0.535885	0.585448	0.622204	Mll34dSET_H3K27ac_1
0.195833	YY1	GSM1665563	0.31494	0.316109	0.284431	0.323077	0.521531	0.549915	0.573322	mES Tript_YY1_ChIP batch1
0.195547	H3K4me1	GSM2588389	0.345787	0.489362	0.507485	0.501099	0.296651	0.35533	0.329743	MLL4dSET_RA_ChIP_H3K4me1
0.195481	SMARCA4	GSM2808653	0.123106	0.18541	0.282934	0.227473	0.22488	0.177665	0.238608	WT_BRG1_ChIPSeq.rep1
0.195422	H3K27ac	GSM1572300	0.299917	0.422492	0.522455	0.459341	0.54067	0.490694	0.539354	H3K27ac_in_v6.5_NonT-shRNA-rep2
0.19541	SOX2	GSM307138	0.107851	0.218845	0.300898	0.208791	0.110048	0.0930626	0.115162	sox2_mES_rep1
0.19537	STAG2	GSM896915	0.256015	0.148936	0.125749	0.154945	0.239234	0.311337	0.30406	11102009_42YJEAXX_B4
0.195348	H3K27ac	GSM2417096	0.265638	0.316109	0.420659	0.381319	0.492823	0.460237	0.503728	ESC_H3K27ac_ChIP-Seq
0.194952	POLR2A	GSM699166	0.228612	0.197568	0.184132	0.227473	0.488038	0.548223	0.583264	RNA Pol II ChIP-Seq
0.194946	POLR2A	GSM2586554	0.259266	0.221884	0.206587	0.246154	0.5311	0.597293	0.615576	PolII_ChIP-seq_dCD_rep2
0.194765	STAG2	GSM937542	0.340724	0.234043	0.20509	0.250549	0.349282	0.460237	0.46976	ChIP-Seq for SA2 in mES cells (rep 2)
0.194664	POU5F1	GSM2341287	0.0310938	0.0486322	0.0808383	0.0571429	0.114833	0.0389171	0.0472245	ZHBTC4_OCT4_24hDOX_rep1 (ChIP-Seq)
0.19458	TMPRSS4	GSM824836	0.188259	0.197568	0.181138	0.191209	0.373206	0.433164	0.45319	CapH2 shGFP mES MM8
0.194311	H3K27ac	GSM1856425	0.169093	0.215805	0.226048	0.237363	0.397129	0.390863	0.410108	ChIPseq_H3K27ac_serum
0.194303	H3K79me3	GSM2520032	0.185177	0.258359	0.226048	0.274725	0.301435	0.34687	0.354598	IP_K79Me3_KD_NC2
0.194288	POU5F1	GSM1059858	0.35787	0.474164	0.598802	0.515385	0.583732	0.554992	0.613919	Pou5f1/Oct4_ES_Sox2-V5 A
0.194214	SMAD2/3	GSM1288310	0.442358	0.559271	0.532934	0.530769	0.636364	0.71912	0.739851	ESC_SMAD2/3_ChIPseq
0.19419	KLF5	GSM1208218	0.371118	0.550152	0.625749	0.595604	0.578947	0.551607	0.622204	CME211_Klf5_ChIP-seq
0.193879	PRDM14	GSM623989	0.233754	0.425532	0.502994	0.447253	0.30622	0.243655	0.265949	Prdm14_ChIPseq
0.193647	H3K27ac	GSM594578	0.256987	0.240122	0.266467	0.257143	0.526316	0.539763	0.593206	ChIP-Seq for H3K27ac in ES (129JAE-C57/B6) cells 1
0.193641	H3K27ac	GSM2588420	0.217553	0.194529	0.181138	0.192308	0.473684	0.475465	0.526098	WT_RA_ChIP_H3K27Ac_Rep1
0.193623	H3K27ac	GSM2746083	0.126214	0.191489	0.239521	0.223077	0.23445	0.230118	0.259321	H3K27ac ChIP-seq of Eed -/- mESC
0.193264	SMC1A	GSM1838869	0.144979	0.0395137	0.0389222	0.0538462	0.157895	0.177665	0.181442	Adult cortex SMC1-R1_ChIP-seq
0.193189	ARID3A	GSM1370509	0.231047	0.364742	0.396707	0.356044	0.330144	0.316413	0.352941	Arid3a OE-High
0.193127	POLR2B	GSM1411206	0.21192	0.176292	0.19012	0.205495	0.430622	0.478849	0.492129	RPB2_PolII_ZT02_R1
0.192823	POLR2A	GSM2474112	0.247261	0.25228	0.218563	0.26044	0.555024	0.554992	0.600663	ChIP_RNAPII-S7p_ESC
0.192786	H3K27ac	GSM2229385	0.267723	0.358663	0.42515	0.394505	0.440191	0.460237	0.497929	H3K27ac_DKO3b1
0.192724	NRF1	GSM1891642	0.177238	0.215805	0.170659	0.2	0.358852	0.472081	0.467274	NRF1_CHIP_WT_2
0.192682	KLF5	GSM1324616	0.273252	0.449848	0.479042	0.454945	0.416268	0.460237	0.4971	CME210_Klf5OE_ChIP-seq
0.192585	H3K4me1	GSM845243	0.284662	0.367781	0.431138	0.427473	0.296651	0.350254	0.358741	H3K4me1 C646 rep2
0.192341	H3K4me1	GSM2575694	0.194747	0.316109	0.288922	0.306593	0.138756	0.184433	0.170671	Sample_mESC_UTXWT_H3K4me1
0.192176	H3K4me1	GSM2319403	0.464024	0.577508	0.58982	0.592308	0.492823	0.546531	0.511185	H3K4me1-AB2-mESC-Eb5_E_Y-Eb5
0.192161	H3K64ac	GSM1668878	0.244969	0.273556	0.276946	0.282418	0.421053	0.424704	0.428335	Replicate_1
0.191951	H3K4me1	GSM2588422	0.277332	0.410334	0.441617	0.394505	0.291866	0.267343	0.261806	WT_RA_ChIP_H3K4me1_Rep1
0.191417	RAD21	GSM2099809	0.129698	0.0516717	0.0494012	0.0736264	0.181818	0.241963	0.243579	ChIP_D0_E14_Rad21
0.191292	EP300	GSM2346437	0.453858	0.677812	0.711078	0.641758	0.669856	0.661591	0.700911	ES_p300_rep2
0.191238	NANOG	GSM1323081	0.307804	0.340426	0.326347	0.36044	0.444976	0.538071	0.521955	Nanog-sg3-IP
0.191111	SOX2	GSM307139	0.113238	0.227964	0.30988	0.235165	0.0861244	0.104907	0.128418	sox2_mES_rep2
0.19109	H3K27ac	GSM2229379	0.237652	0.291793	0.342814	0.305495	0.449761	0.455161	0.507871	H3K27ac_J1
0.190519	SS18	GSM2521513	0.115012	0.103343	0.236527	0.175824	0.311005	0.155668	0.192212	ZHBTC4_SS18_24hDOX_rep3
0.190507	NANOG	GSM307140	0.0853428	0.243161	0.288922	0.225275	0.062201	0.0473773	0.0422535	Nanog_mES_rep1
0.190437	BRD2	GSM1659410	0.256922	0.209726	0.218563	0.256044	0.483254	0.509306	0.53024	K3R3 Brd2 ChIP-seq Rep 1
0.190336	EP300	GSM1019082	0.166813	0.31003	0.359281	0.302198	0.23445	0.201354	0.191384	p300 ChIP-Seq from Tdg -/- mouse ES cells, replicate c
0.190166	HEXIM1	GSM1693794	0.295488	0.31307	0.263473	0.338462	0.54067	0.617597	0.599006	ChIP-seq - mES - WT - Hexim1
0.189892	H3K4me1	GSM1180192	0.167862	0.267477	0.278443	0.293407	0.143541	0.153976	0.183099	H3K4me1 ChIP-Seq in tet1-/-, biological rep 1
0.189732	POLR2A	GSM1865698	0.150768	0.155015	0.154192	0.168132	0.416268	0.41286	0.431649	ChIP-seq - mES - Pol II - JQ1 1hr, rep2
0.18962	NANOG	GSM1842754	0.116359	0.224924	0.363772	0.282418	0.119617	0.0592217	0.0588235	mES_Nanog_3p_2i_r2
0.189492	RNF2	GSM2043860	0.122446	0.173252	0.17515	0.196703	0.162679	0.221658	0.224524	Ring1b_Smarca4flfl_EtOH
0.189437	H3K4me3	GSM723017	0.395853	0.355623	0.311377	0.396703	0.602871	0.712352	0.742336	RenLab-H3K4me3-mESC
0.189384	H3K4me2	GSM2588390	0.374382	0.343465	0.287425	0.39011	0.593301	0.642978	0.676885	MLL4dSET_RA_ChIP_H3K4me2
0.189283	SMAD2/3	GSM1782931	0.201857	0.285714	0.33982	0.308791	0.382775	0.392555	0.429163	Smad2/3 ChIP-Seq day 3 EB_Trp53-/-,p73sh_Activin
0.189243	H3K27ac	GSM970221	0.245707	0.31003	0.345808	0.352747	0.430622	0.470389	0.516984	E36_Eed_+/+_H3K27ac
0.189173	EP300	GSM1355153	0.214017	0.355623	0.435629	0.372527	0.315789	0.301184	0.349627	p300_ESC_rep2
0.18914	H3K27ac	GSM2229389	0.253814	0.303951	0.359281	0.326374	0.478469	0.460237	0.501243	H3K27ac_TKO3a2
0.189011	H3K27ac	GSM1410389	0.282214	0.303951	0.375749	0.387912	0.550239	0.499154	0.53604	R-Foxd3CKO-Tam-H3K27ac ChIP-rep2
0.188887	H3K4me1	GSM845239	0.270623	0.358663	0.393713	0.389011	0.277512	0.335025	0.327258	H3K4me1 rep2
0.188885	KLF4	GSM2438468	0.245772	0.331307	0.414671	0.37033	0.464115	0.453469	0.493786	EC-EA-3702-KLF4_MIT_1
0.188683	H3K27ac	GSM1891654	0.313321	0.361702	0.377246	0.406593	0.511962	0.592217	0.593206	H3K27AC_CHIP_TKO_2
0.188452	SMARCA4	GSM2808676	0.152957	0.209726	0.290419	0.256044	0.272727	0.28088	0.297432	WT_BRG1_ChIPSeq.rep2
0.188292	POU5F1	GSM1059864	0.18576	0.349544	0.419162	0.331868	0.23445	0.260575	0.288318	Pou5f1/Oct4_ES_Sox17-V5 A
0.188174	EP300	GSM918750	0.459142	0.574468	0.598802	0.581319	0.655502	0.746193	0.737365	LICR_ChipSeq_ES-Bruce4_p300_E0
0.188141	METTL3	GSM2424702	0.254798	0.288754	0.227545	0.3	0.454545	0.548223	0.537697	Sample 44_mettl3_clone1_input
0.18786	YY1	GSM1665562	0.341371	0.343465	0.320359	0.363736	0.526316	0.582064	0.612262	mES CDK7i_YY1_ChIP batch1
0.187616	GATA4	GSM1015515	0.315017	0.398176	0.39521	0.415385	0.502392	0.553299	0.591549	ES_Dex-_DKO_ChIPSeq
0.187536	H3K27ac	GSM2630437	0.218472	0.243161	0.263473	0.247253	0.435407	0.480541	0.515327	Mll4KO_FBS_nonTsh_H3K27ac
0.18752	H4R3me2	GSM1045500	0.316558	0.325228	0.291916	0.362637	0.492823	0.551607	0.53604	H4R3me2s_ES
0.187419	H3K27ac	GSM1908115	0.254604	0.291793	0.353293	0.327473	0.550239	0.494078	0.518641	ChIPseq_H3K27ac_2i_BR2
0.187409	CTCF	GSM560352	0.188946	0.0699088	0.0568862	0.0835165	0.196172	0.252115	0.246893	ChipSeq for CTCF
0.187304	SUZ12	GSM2192993	0.111114	0.173252	0.173653	0.194505	0.15311	0.137056	0.144159	RYBPfl/fl.YAF2KO_SUZ12_UNT_rep2
0.187192	CTCF	GSM723015	0.281398	0.142857	0.137725	0.176923	0.287081	0.362098	0.37034	RenLab-CTCF-mESC
0.18704	H3K4me1	GSM2630421	0.326116	0.443769	0.495509	0.471429	0.363636	0.373942	0.369511	Mll4KO_2i_nonTsh_H3K4me1_2
0.18684	POLR2A	GSM515674	0.153915	0.106383	0.11976	0.140659	0.449761	0.455161	0.492958	PolII_Nterm_shControl2_ChIP_Seq
0.186829	KLF4	GSM2438464	0.153462	0.197568	0.247006	0.202198	0.320574	0.307953	0.333886	EC-EA-2643-KLF4_ASYN_1
0.186796	UTF1	GSM1300283	0.49956	0.537994	0.432635	0.517582	0.688995	0.820643	0.816901	Utf1_KH2_mES_Biotin_ChIP
0.186607	YY1	GSM1665555	0.187897	0.179331	0.211078	0.221978	0.354067	0.389171	0.405965	mES Untreated_YY1 batch3
0.186567	H3K27ac	GSM1410371	0.312142	0.340426	0.42515	0.420879	0.564593	0.534687	0.576636	R-Foxd3CKO-EtOH-H3K27ac ChIP-rep1
0.186283	KMT2B	GSM2630463	0.107527	0.0851064	0.149701	0.11978	0.296651	0.28088	0.282519	Mll4dNT_Mll4
0.186152	H3K27ac	GSM1163103	0.245176	0.182371	0.214072	0.249451	0.492823	0.510998	0.539354	H3K27ac_CM_Rep_2
0.186139	H3K4me1	GSM2416834	0.214147	0.328267	0.350299	0.336264	0.220096	0.196277	0.199669	WT_2i_ChIP_H3K4me1
0.186117	RUNX1	GSM1574786	0.106089	0.106383	0.133234	0.11978	0.205742	0.274112	0.299089	RUNX1ETO_HE_induced_ChIP_Seq
0.186077	ZBTB2	GSM2716083	0.135888	0.12766	0.163174	0.145055	0.363636	0.343486	0.395195	ZBTB2-GFP_ESC
0.186029	H3K27ac	GSM2586543	0.28878	0.352584	0.371257	0.342857	0.564593	0.546531	0.590721	H3K27ac_ChIP-seq_WT_rep1
0.18597	H3K4me1	GSM2588450	0.290865	0.404255	0.444611	0.441758	0.282297	0.274112	0.271748	WT_nonTsh_ChIP_H3K4me1
0.185893	H3K27ac	GSM2630464	0.302533	0.267477	0.288922	0.286813	0.583732	0.57022	0.609776	Mll4dSET_2i_H3K27ac
0.185648	STAG1	GSM896916	0.220596	0.0759878	0.0703593	0.1	0.177033	0.243655	0.244408	11102009_42YJEAXX_B3
0.185314	EP300	GSM1019080	0.163926	0.279635	0.336826	0.285714	0.220096	0.194585	0.192212	p300 ChIP-Seq from Tdg -/- mouse ES cells, replicate a
0.185227	H2Bub	GSM2027603	0.148981	0.0972644	0.127246	0.118681	0.416268	0.35533	0.384424	ChIP-Seq-mES-H2Bub EPOP-KO
0.185225	H3K27ac	GSM2054694	0.143386	0.151976	0.215569	0.189011	0.138756	0.150592	0.193869	46c_H3K27ac_rep2
0.1848	TGIF1	GSM1335481	0.324108	0.43465	0.495509	0.456044	0.502392	0.529611	0.600663	Tgif1_ChIPSeq
0.184777	H3K4me1	GSM2808660	0.135085	0.18541	0.227545	0.22967	0.143541	0.167513	0.191384	WT_H3K4me1_ChIPSeq.rep2
0.184766	EP300	GSM594601	0.232122	0.395137	0.414671	0.379121	0.334928	0.368866	0.376139	ChIP-Seq for p300 in ES (129JAE-C57/B6) cells 2
0.184669	H3ac	GSM2165939	0.217605	0.194529	0.199102	0.228571	0.4689	0.509306	0.549296	ChIP-seq H3ac [WT]
0.184554	BRD4	GSM1865692	0.0911057	0.161094	0.152695	0.145055	0.15311	0.194585	0.222867	ChIP-seq - mES - WT - Brd4, rep2
0.184534	H3K27ac	GSM2360927	0.228781	0.267477	0.272455	0.254945	0.45933	0.477157	0.521127	WT_AntNPC_ChIP_H3K27ac
0.184461	H3K27ac	GSM2229386	0.223847	0.237082	0.287425	0.254945	0.425837	0.439932	0.504557	H3K27ac_TKO
0.184373	POLR2A	GSM1399506	0.300992	0.370821	0.297904	0.350549	0.545455	0.615905	0.630489	Mmus E14-WT ChIP RNAPII serum DRB 0h
0.184351	POLR2A	GSM2586549	0.252804	0.264438	0.263473	0.283516	0.492823	0.558376	0.571665	PolII_ChIP-seq_WT_rep1
0.184231	BRD4	GSM2037256	0.200925	0.24924	0.302395	0.293407	0.267943	0.267343	0.261806	Brd4 mESC replicate1
0.184157	DPPA2	GSM1400980	0.307791	0.355623	0.300898	0.347253	0.473684	0.500846	0.498757	v5-Dppa2 ChIP-seq in CGR8 Embryonic Stem Cells
0.184149	POU5F1	GSM1910647	0.11149	0.25228	0.272455	0.241758	0.119617	0.150592	0.147473	PARP-1KO_ESC_Oct4_ChIPseq_Rep2
0.184089	RNF2	GSM1272800	0.113147	0.221884	0.255988	0.221978	0.148325	0.164129	0.148302	KDM2Bfl/fl_RING1B_treated_rep3
0.184032	ZFP57	GSM1572304	0.221477	0.288754	0.350299	0.340659	0.449761	0.446701	0.48633	H2K27ac_in_Zfp57_WT-rep2
0.183987	DNMT3B	GSM2165940	0.202025	0.173252	0.188623	0.217582	0.430622	0.489002	0.527755	ChIP-seq H3ac [Dnmt3b KO (cl. B126)]
0.183977	POU5F1	GSM1059861	0.224158	0.237082	0.366766	0.294505	0.449761	0.468697	0.515327	Pou5f1/Oct4_ES_Sox2KE-V5 B
0.183713	RNF2	GSM1272799	0.156686	0.261398	0.342814	0.284615	0.248804	0.221658	0.227838	KDM2Bfl/fl_RING1B_treated_rep2
0.183638	H3K4me3	GSM2454372	0.315781	0.255319	0.272455	0.320879	0.569378	0.610829	0.639602	mESC_H3K4me3_CFP1-GFP_rep2_UNT
0.183576	H3K27ac	GSM1410377	0.348338	0.407295	0.477545	0.449451	0.602871	0.560068	0.595692	R-Foxd3CKO-EtOH-H3K27ac ChIP-rep2
0.183564	POU5F1	GSM1082340	0.290696	0.386018	0.443114	0.405495	0.430622	0.475465	0.489644	ChIP-Seq_Oct4_V65
0.18353	H3K27ac	GSM1908110	0.195278	0.167173	0.251497	0.215385	0.454545	0.428088	0.471417	ChIPseq_H3K27ac_serum_to_2i_Day1_BR1
0.183459	H3K4me3	GSM1842760	0.155314	0.167173	0.184132	0.197802	0.320574	0.34687	0.342999	mES_H3K4me3_Serum_r2
0.183416	SUZ12	GSM1856448	0.166011	0.194529	0.211078	0.236264	0.287081	0.240271	0.255178	ChIPseq_Suz12_serum_to_2i_Day3
0.183389	NRF1	GSM1657382	0.0970888	0.106383	0.0628743	0.0945055	0.181818	0.2978	0.288318	NRF1_CHIP_toSerum_2
0.183236	KDM4B	GSM1058995	0.305939	0.395137	0.396707	0.426374	0.507177	0.539763	0.562552	mESC_BioJmjd2b_solexa
0.183095	HDAC2	GSM687279	0.152167	0.191489	0.244012	0.235165	0.277512	0.241963	0.262635	HDAC2 mES_ChipSeq
0.183012	H3K27ac	GSM1104457	0.235101	0.258359	0.273952	0.248352	0.478469	0.492386	0.515327	Day4_H3K27ac_4OHT_Rep2
0.183001	POLR2A	GSM515668	0.176448	0.100304	0.152695	0.168132	0.478469	0.468697	0.53024	PolII_Nterm_shNelfA_ChIP_Seq
0.182819	TBX3	GSM1090228	0.165622	0.221884	0.247006	0.27033	0.220096	0.267343	0.28749	Tbx3 ChIP-Seq 1
0.182668	KMT2B	GSM2630509	0.239219	0.258359	0.335329	0.286813	0.497608	0.470389	0.510356	WT_Mll4_1
0.182474	H3K4me2	GSM1282144	0.344156	0.364742	0.357784	0.436264	0.555024	0.607445	0.626346	shLuc_LSD1i_H3K4me2_mESC_rep1
0.182187	H3K27ac	GSM1572301	0.306224	0.410334	0.505988	0.453846	0.564593	0.51269	0.56338	H3K27ac_in_v6.5_Aff3-shRNA-rep1
0.18214	H3K4me1	GSM2588437	0.301549	0.440729	0.491018	0.471429	0.296651	0.28934	0.284176	WT_SET1Ash_ChIP_H3K4me1
0.182015	H3K27ac	GSM1250435	0.241226	0.303951	0.392216	0.340659	0.416268	0.450085	0.490472	MC1-ZE7 cells (Em+ high fraction) H3K27ac rep1
0.181988	YY1	GSM1665561	0.415188	0.483283	0.426647	0.459341	0.61244	0.683587	0.696769	mES DMSO_YY1_ChIP batch1
0.181953	H3K27ac	GSM2588401	0.308413	0.31307	0.377246	0.353846	0.583732	0.551607	0.601491	WT_ChIP_H3K27Ac_Rep2
0.181875	H3K4me1	GSM2630465	0.207659	0.294833	0.33982	0.313187	0.205742	0.20643	0.205468	Mll4dSET_2i_H3K4me1
0.181809	H3.3	GSM1386359	0.119441	0.182371	0.173653	0.193407	0.22488	0.233503	0.241094	H3.3 6 hrs
0.181807	MED12	GSM2099831	0.274198	0.358663	0.402695	0.391209	0.507177	0.585448	0.60232	ChIP_D0_DKO_Med12
0.181733	H3K27ac	GSM1908112	0.203774	0.234043	0.275449	0.286813	0.4689	0.455161	0.505385	ChIPseq_H3K27ac_serum_to_2i_Day3_BR1
0.181725	NANOG	GSM1082342	0.112875	0.243161	0.335329	0.247253	0.0813397	0.0693739	0.0720795	ChIP-Seq_Nanog_V65
0.181636	H3K27ac	GSM2438476	0.241446	0.246201	0.332335	0.318681	0.478469	0.485618	0.498757	EC-DG-3458-H3K27AC_ASYN_1
0.18162	TRIM28	GSM1931784	0.15622	0.240122	0.267964	0.251648	0.229665	0.21489	0.227838	BJ1 KAP1
0.181299	H3K27ac	GSM1631261	0.292315	0.291793	0.329341	0.349451	0.535885	0.551607	0.571665	MBD3_-_-_ES_H3K27ac
0.181209	NANOG	GSM1436068	0.0723277	0.243161	0.318862	0.228571	0.0382775	0.0203046	0.0289975	Nanog-ChIP
0.181094	BMI1	GSM2332494	0.0858349	0.194529	0.187126	0.179121	0.105263	0.125212	0.115162	Bmi1/Mel18-dKO ESC (Constitutive KO)
0.180955	H3K27ac	GSM2588279	0.342576	0.319149	0.389222	0.364835	0.62201	0.614213	0.645402	DKO_ChIP_H3K27Ac_Rep2
0.180949	POLR2A	GSM1059034	0.240721	0.200608	0.227545	0.252747	0.545455	0.538071	0.58575	Jmjd2c_KD_RNA Pol II 8WG16
0.180924	H3K27ac	GSM2630475	0.329224	0.389058	0.452096	0.424176	0.578947	0.607445	0.650373	Mll4dSET_FBS_H3K27ac
0.180821	SOX2	GSM1059852	0.107138	0.0942249	0.238024	0.154945	0.162679	0.181049	0.200497	Sox2KE_ES ChIP-seq A
0.180604	NRF1	GSM1657378	0.108679	0.100304	0.0793413	0.114286	0.200957	0.321489	0.297432	NRF1_CHIP_to2i_1
0.180514	H3K4me3	GSM1550780	0.309034	0.270517	0.254491	0.307692	0.578947	0.63621	0.659486	H3K4me3-scrambledshRNA
0.180495	DDX21	GSM1693793	0.34075	0.367781	0.335329	0.403297	0.545455	0.690355	0.705054	ChIP-seq - mES - WT - Ddx21
0.180487	KMT2B	GSM2630441	0.142532	0.142857	0.185629	0.165934	0.38756	0.37225	0.404308	Mll4KO_Mll4_1
0.180404	H3K4me3	GSM2073020	0.205185	0.161094	0.170659	0.2	0.478469	0.485618	0.527755	H3K4me3_shMll2_1
0.180398	KDM1A	GSM687282	0.491064	0.522796	0.522455	0.546154	0.708134	0.788494	0.827672	mES_LSD1
0.180334	H3K4me1	GSM2588386	0.194747	0.270517	0.191617	0.271429	0.181818	0.28088	0.252693	MLL4dSET_MLL3sh_RA_ChIP_H3K4me1
0.180294	POU5F1	GSM1047950	0.139255	0.221884	0.215569	0.216484	0.263158	0.21489	0.251036	mES_OCT4_H2AZKD_rpt
0.180218	POLR2A	GSM1399508	0.270403	0.328267	0.285928	0.323077	0.516746	0.56176	0.577465	Mmus E14-WT ChIP RNAPII serum Tripto 0h
0.180122	H3K4me3	GSM1893960	0.28685	0.31307	0.281437	0.345055	0.516746	0.58714	0.617233	ChIP-Seq analysis of H3K4me3 in mouse ESCs under shControl knockdown treatment replicate 1
0.180096	H3K27ac	GSM851278	0.240203	0.285714	0.338323	0.313187	0.440191	0.41286	0.492958	RenLab-H3K27ac-mESC
0.180088	H3K27ac	GSM2416832	0.311093	0.379939	0.444611	0.40989	0.535885	0.529611	0.541011	WT_2i_ChIP_H3K27ac
0.179953	RNF2	GSM1341940	0.240203	0.395137	0.456587	0.410989	0.368421	0.34687	0.392709	RING1A/B_cKO_RING1B_untreated_rep2
0.179889	H3K27ac	GSM2229390	0.182457	0.237082	0.269461	0.230769	0.382775	0.362098	0.422535	H3K27ac_TKO3a2-r2
0.179694	H3K4me3	GSM1893611	0.371545	0.346505	0.291916	0.383516	0.61244	0.71066	0.719967	TT2_H3K4me3
0.179646	CHD4	GSM2264176	0.144345	0.161094	0.269461	0.228571	0.23445	0.186125	0.207954	Chd4 ChIP replicate 1
0.179626	MBD3	GSM2264180	0.202271	0.279635	0.368263	0.337363	0.354067	0.275804	0.314002	Mbd3 ChIP replicate 2
0.179433	H3K4me2	GSM881353	0.266984	0.306991	0.315868	0.359341	0.382775	0.441624	0.475559	E14_Day0_H3K4me2_ChIP-seq
0.179397	CTCF	GSM841708	0.198089	0.0851064	0.0658683	0.0868132	0.229665	0.260575	0.268434	ES_CTCF
0.179357	KDM4A	GSM2143305	0.141483	0.182371	0.215569	0.251648	0.22488	0.233503	0.261806	Jmjd2a_2a_Ctrl
0.179161	H3K27ac	GSM1437464	0.180385	0.224924	0.22006	0.232967	0.363636	0.338409	0.391052	mmu_wt_H3K27ac_ChIPSeq
0.179061	H3.3	GSM1555127	0.085278	0.197568	0.261976	0.225275	0.0861244	0.0642978	0.0704225	ESC_H33KO1-H33-HA (addback)
0.179014	EP300	GSM2417169	0.142519	0.276596	0.350299	0.263736	0.191388	0.164129	0.200497	ESC_p300_ChIP-Seq
0.178897	CHD4	GSM2264177	0.198089	0.234043	0.353293	0.301099	0.325359	0.265651	0.292461	Chd4 ChIP replicate 2
0.178342	H3K4me3	GSM2082706	0.225323	0.261398	0.263473	0.307692	0.502392	0.50423	0.507871	ESC H3K4me3 rep1
0.17833	BRD4	GSM1659408	0.150159	0.12766	0.178144	0.168132	0.358852	0.329949	0.378625	WT Brd4 ChIP-seq Rep 1
0.178221	TDG	GSM1341311	0.434963	0.504559	0.482036	0.51978	0.655502	0.71912	0.754764	ChIP-Seq_BioTdg
0.178127	H3K4me1	GSM2588281	0.182678	0.243161	0.348802	0.302198	0.143541	0.15736	0.155758	DKO_ChIP_H3K4me1_Rep2
0.177974	NRF1	GSM1891644	0.118379	0.121581	0.0988024	0.120879	0.220096	0.316413	0.328915	NRF1_CHIP_TKO_1
0.17797	KAT8	GSM915228	0.221555	0.234043	0.215569	0.21978	0.416268	0.465313	0.487987	Mof_ChIPSeq 2
0.177925	CTCF	GSM1468393	0.146663	0.0547112	0.0658683	0.0648352	0.148325	0.196277	0.205468	CTCF.ESC.Î”5|6 [ChIP-Seq]
0.177908	H3K27ac	GSM594579	0.268435	0.240122	0.255988	0.267033	0.521531	0.582064	0.624689	ChIP-Seq for H3K27ac in ES (129JAE-C57/B6) cells 2
0.177707	H3K27ac	GSM1104456	0.245396	0.227964	0.25	0.251648	0.511962	0.514382	0.534383	Day4_H3K27ac_4OHT_Rep1
0.177588	ZFP281	GSM2141217	0.111671	0.161094	0.136228	0.13956	0.172249	0.162437	0.183927	CJ7_mESC_ChIPseq_Zfp281
0.177549	H3K27ac	GSM1499126	0.173315	0.25228	0.308383	0.265934	0.373206	0.36379	0.393538	H3K27ac_NonT_rep1
0.177548	H3K4me3	GSM2165937	0.335505	0.337386	0.312874	0.392308	0.593301	0.651438	0.690141	ChIP-seq H3K4me3 [WT]
0.177548	H3K27ac	GSM2360929	0.347289	0.410334	0.449102	0.42967	0.492823	0.556684	0.608119	WT_mESC_ChIP_H3K27ac
0.177525	H3K27ac	GSM845236	0.241394	0.237082	0.248503	0.259341	0.483254	0.517766	0.557581	H3K27ac rep1
0.177488	NCAPH2	GSM2111449	0.222267	0.206687	0.226048	0.256044	0.449761	0.532995	0.542668	shGFP_NCAPH2_1
0.177437	NR0B1	GSM1183116	0.133842	0.221884	0.323353	0.252747	0.15311	0.113367	0.130075	bioDax1_R1
0.177167	H3K4me2	GSM2588364	0.434899	0.43769	0.44012	0.50989	0.631579	0.700508	0.703397	MLL1KO_ChIP_H3K4me2
0.177083	H3K4me2	GSM461266	0.189787	0.227964	0.223054	0.246154	0.339713	0.362098	0.38691	H3K4me2_ChIPSeq
0.177082	H3K4me1	GSM2630402	0.0988889	0.170213	0.200599	0.172527	0.124402	0.0947547	0.106048	Mll4KO_2i_H3K4me1
0.177079	H3K4me3	GSM2454373	0.39281	0.349544	0.311377	0.396703	0.617225	0.715736	0.738194	mESC_H3K4me3_CFP1-GFP_rep3_UNT
0.177011	POLR2A	GSM515662	0.149732	0.118541	0.0913174	0.140659	0.411483	0.450085	0.474731	PolII_Ser5P_ChIP_Seq
0.176825	H3K4me2	GSM2630447	0.420109	0.407295	0.405689	0.452747	0.655502	0.690355	0.707539	Mll4dNT_2i_H3K4me2_2
0.176765	H3K27ac	GSM2229383	0.264187	0.386018	0.434132	0.395604	0.464115	0.470389	0.495443	H3K27ac_DKO3a1
0.176634	PRDM15	GSM2587042	0.289117	0.303951	0.266467	0.335165	0.492823	0.595601	0.59652	ChIP-Seq analysis of PRDM15 in 2i mES cells replicate 2
0.176363	SUPT5H	GSM1059016	0.184504	0.155015	0.16018	0.193407	0.4689	0.446701	0.48053	AntiGFP_KD_Spt5
0.176238	SMAD2/3	GSM1782928	0.189697	0.297872	0.336826	0.302198	0.37799	0.389171	0.410108	Smad2/3 ChIP-Seq day 3 EB_Trp53+/+_Activin
0.176214	POLR2A	GSM515672	0.155909	0.130699	0.121257	0.151648	0.411483	0.446701	0.471417	PolII_Nterm_DMSO6hr_ChIP_Seq
0.176185	RNF2	GSM1272795	0.177433	0.255319	0.351796	0.301099	0.296651	0.250423	0.278376	KDM2Bfl/fl_RING1B_untreated_rep1
0.176159	H2AZ	GSM849928	0.134658	0.12766	0.155689	0.194505	0.229665	0.291032	0.363712	mES_WT_H2AZ
0.176146	H3K4me1	GSM2586540	0.254539	0.31003	0.273952	0.330769	0.344498	0.394247	0.38691	H3K4me1_ChIP-seq_dKO_rep2
0.176016	TBP	GSM555160	0.190642	0.158055	0.151198	0.197802	0.440191	0.482234	0.531897	ChIP-Seq for TBP in mES cells (B2)
0.175934	KDM2B	GSM930151	0.462612	0.462006	0.390719	0.483516	0.645933	0.781726	0.797017	FLAG_HA_FH_Fbxl10
0.17586	POU5F1	GSM1910645	0.0731954	0.179331	0.202096	0.156044	0.105263	0.0846024	0.0903065	PARP-1KO_ESC_Oct4_ChIPseq_Rep1
0.175805	POLR2A	GSM2474111	0.248711	0.346505	0.365269	0.386813	0.511962	0.536379	0.570837	ChIP_RNAPII-S5p_ESC
0.175785	POU5F1	GSM307137	0.162397	0.288754	0.317365	0.269231	0.205742	0.236887	0.243579	oct4_mES_rep1
0.175687	RAD21	GSM2099841	0.15091	0.0759878	0.0808383	0.0879121	0.157895	0.204738	0.201326	ChIP_D1_5_DKO_Rad21
0.175661	H3K4me1	GSM2588394	0.268176	0.3769	0.398204	0.418681	0.229665	0.287648	0.263463	MLL4dSET_nonTsh_RA_ChIP_H3K4me1
0.175636	SS18	GSM2521510	0.133803	0.294833	0.360778	0.303297	0.229665	0.143824	0.164872	ZHBTC4_SS18_UNT_rep3
0.175455	SMAD3	GSM590103	0.145912	0.227964	0.208084	0.182418	0.287081	0.340102	0.327258	Smad3 - Day 5 - Plus Myod1
0.175387	H3K27me3	GSM2123556	0.135059	0.18541	0.20509	0.227473	0.138756	0.196277	0.183099	H3K27me3 ChIP (diploid)
0.175371	TET1	GSM2065705	0.443485	0.495441	0.479042	0.535165	0.607656	0.681895	0.696769	TET1-ChIP-in-Sall4KO
0.175314	H3K27ac	GSM1000099	0.23953	0.285714	0.335329	0.313187	0.440191	0.41286	0.488815	LICR_ChipSeq_ES-Bruce4_H3K27ac_E0
0.175199	METTL3	GSM2424712	0.106348	0.0881459	0.122754	0.110989	0.334928	0.306261	0.358741	Sample 54_Mettl3_H4_HS_IP
0.175134	KLF4	GSM1208217	0.118431	0.203647	0.206587	0.217582	0.210526	0.192893	0.244408	CME186_Klf4_ChIP-seq
0.175129	SUZ12	GSM480681	0.0757077	0.118541	0.151198	0.150549	0.105263	0.0812183	0.077879	shJarid2_Suz12_ChIPseq
0.17484	H3K4me3	GSM1444698	0.206195	0.215805	0.20509	0.261538	0.430622	0.460237	0.484673	mESC1000_Exp1
0.174787	H3K27ac	GSM2588303	0.27298	0.285714	0.377246	0.324176	0.5311	0.510998	0.543496	DKO_SET1Ash_ChIP_H3K27Ac_Rep2
0.17463	POLR2A	GSM1163123	0.224002	0.237082	0.244012	0.267033	0.502392	0.478849	0.505385	RNAP_Ser5_Phos_ESC_Rep_2
0.174466	H3K27ac	GSM1908113	0.196845	0.18541	0.227545	0.213187	0.454545	0.465313	0.493786	ChIPseq_H3K27ac_serum_to_2i_Day3_BR2
0.174426	MED12	GSM2099839	0.237781	0.346505	0.365269	0.363736	0.421053	0.490694	0.5029	ChIP_D1_5_DKO_Med12
0.174317	H3K27ac	GSM2630485	0.303543	0.279635	0.335329	0.330769	0.555024	0.546531	0.58575	WT_2i_H3K27ac
0.174271	H2AZ	GSM984545	0.306535	0.358663	0.296407	0.367033	0.464115	0.48731	0.518641	H2AZ-AP3-modified ChIP-Seq
0.174246	H3K4me3	GSM2165938	0.383952	0.413374	0.362275	0.442857	0.62201	0.692047	0.737365	ChIP-seq H3K4me3 [Dnmt3b KO (cl. B126)]
0.174194	H3K27ac	GSM2759420	0.199733	0.179331	0.22006	0.231868	0.435407	0.480541	0.503728	H3K27Ac_ChIPSeq Day3 Eomes pos. (DVM24)
0.174069	POLR2A	GSM1499141	0.153254	0.145897	0.151198	0.151648	0.406699	0.389171	0.420878	PolII_shZic2_rep2
0.173944	H3K4me2	GSM1282146	0.151532	0.224924	0.19012	0.22967	0.253589	0.258883	0.263463	shKdm5b_LSD1i_H3K4me2_mESC_rep1
0.173913	SUZ12	GSM480680	0.116126	0.173252	0.176647	0.194505	0.148325	0.121827	0.141674	shSCR_Suz12_ChIPseq
0.173909	NANOG	GSM307141	0.0869098	0.234043	0.302395	0.21978	0.0574163	0.0406091	0.0405965	Nanog_mES_rep2
0.173888	TET1	GSM659800	0.13932	0.18541	0.157186	0.184615	0.272727	0.299492	0.326429	Tet1_exp2 mock KD
0.173859	ZBTB2	GSM2716086	0.146261	0.133739	0.22006	0.181319	0.368421	0.321489	0.376968	ZBTB2-GFP_ESC_2i
0.17363	H3K27ac	GSM1572299	0.288702	0.404255	0.508982	0.449451	0.526316	0.485618	0.529412	H3K27ac_in_v6.5_NonT-shRNA-rep1
0.173563	H3K27ac	GSM2630424	0.323694	0.355623	0.420659	0.392308	0.583732	0.593909	0.649544	Mll4KO_FBS_H3K27ac
0.172982	H3K4me3	GSM1499137	0.214743	0.18541	0.199102	0.234066	0.497608	0.485618	0.534383	H3K4me3_shZic2
