# Supplementary material for: Endogenous fluctuations of OCT4 and SOX2 bias pluripotent cell fate decisions
Source: Mol Syst Biol. 2019 Sep 25;15(9):e9002. doi: 10.15252/msb.20199002 (PMC6759502; doi:10.15252/msb.20199002)
Supplement: Supplementary file 16 — Code EV1 [file MSB-15-e9002-s016.zip]

Archive with 10 entries (7 files):
- Computer Code EV1/
- Computer Code EV1/CorrectionFactorExtraction.cpproj
- __MACOSX/
- __MACOSX/Computer Code EV1/
- __MACOSX/Computer Code EV1/._CorrectionFactorExtraction.cpproj
- Computer Code EV1/Analysis_quantitativeIF.cpproj
- __MACOSX/Computer Code EV1/._Analysis_quantitativeIF.cpproj
- Computer Code EV1/README.rtf
- __MACOSX/Computer Code EV1/._README.rtf
- __MACOSX/._Computer Code EV1
